# Supplementary material for: Reinterpretation of anthocyanins biosynthesis in developing black rice seeds through gene expression analysis
Source: PLoS One. 2023 Jun 2;18(6):e0286539. doi: 10.1371/journal.pone.0286539 (PMC10237452; doi:10.1371/journal.pone.0286539)
Supplement: S2 Table — (expression values of each gene was normalized by division of the expression values of OsUBI1 of Dongjin, Jeokjinju, or Heukseol, respectively). (XLSX) [file pone.0286539.s006.xlsx]

## Sheet: S2 Table.
S2 Table. The expression value of genes detected in seeds of Dongjin, Jeokjinju, and Heukseol, respectively, at twenty days after heading through RNA-seq analysis.
(expression values of each gene was normalized by division of the expression values of OsUBI1 of Dongjin, Jeokjinju, or Heukseol, respectively.)
Gene ID	Normalized values			Read numbers mapped
	Dongjin	Jeokjinju	Heukseol	Dongjin	Jeokjinju	Heukseol
LOC_Os01g01010	0.113676	0.14131	0.103615	453	587	599
LOC_Os01g01019	0.00250941	0.0045739	0.00207577	10	19	12
LOC_Os01g01030	0.0870765	0.0784786	0.0665975	347	326	385
LOC_Os01g01040	0.151819	0.199085	0.138903	605	827	803
LOC_Os01g01050	0.0787955	0.103515	0.0608891	314	430	352
LOC_Os01g01060	0.215558	0.311507	0.188895	859	1294	1092
LOC_Os01g01070	0.068005	0.0840154	0.0501643	271	349	290
LOC_Os01g01080	0.440402	0.449206	0.409964	1755	1866	2370
LOC_Os01g01090	0	0.000240732	0	0	1	0
LOC_Os01g01100	0	0.000240732	0	0	1	0
LOC_Os01g01110	0	0.000722195	0.00017298	0	3	1
LOC_Os01g01115	0.00602258	0.00433317	0.00501643	24	18	29
LOC_Os01g01120	0.0145546	0.0149254	0.0122816	58	62	71
LOC_Os01g01130	0.0366374	0.0464612	0.0311365	146	193	180
LOC_Os01g01150	0.252196	0.274434	0.252378	1005	1140	1459
LOC_Os01g01160	0.0148055	0.025999	0.0192008	59	108	111
LOC_Os01g01170	0.00451694	0.00361098	0.00345961	18	15	20
LOC_Os01g01190	0.0173149	0.0228695	0.017817	69	95	103
LOC_Os01g01200	0.00125471	0.00192585	0.000864902	5	8	5
LOC_Os01g01210	0.000752823	0.000240732	0.000518941	3	1	3
LOC_Os01g01250	0.000250941	0.000240732	0	1	1	0
LOC_Os01g01260	0.00100376	0.000240732	0.00190278	4	1	11
LOC_Os01g01270	0.00451694	0.00216659	0.0017298	18	9	10
LOC_Os01g01280	0.0248432	0.0524795	0.0344231	99	218	199
LOC_Os01g01290	0.608783	1.11026	0.402007	2426	4612	2324
LOC_Os01g01295	0.140025	0.183197	0.137865	558	761	797
LOC_Os01g01302	0.0293601	0.0361098	0.0224875	117	150	130
LOC_Os01g01307	0.64542	0.676456	0.459263	2572	2810	2655
LOC_Os01g01312	0.141029	0.164179	0.106729	562	682	617
LOC_Os01g01330	0.0188206	0.0223881	0.0115897	75	93	67
LOC_Os01g01340	0.0745295	0.0878671	0.061927	297	365	358
LOC_Os01g01350	0.033877	0.0440539	0.0238713	135	183	138
LOC_Os01g01360	0.0097867	0.0105922	0.00968691	39	44	56
LOC_Os01g01369	0.14128	0.176216	0.11088	563	732	641
LOC_Os01g01380	0.0303639	0.0421281	0.0320014	121	175	185
LOC_Os01g01390	0.139523	0.19066	0.118319	556	792	684
LOC_Os01g01400	0.00125471	0.00120366	0.00017298	5	5	1
LOC_Os01g01410	0.12522	0.18079	0.135444	499	751	783
LOC_Os01g01420	0.192974	0.291526	0.199273	769	1211	1152
LOC_Os01g01430	0.00376412	0.0149254	0.0192008	15	62	111
LOC_Os01g01440	0	0.000240732	0	0	1	0
LOC_Os01g01450	0.191468	0.301878	0.245286	763	1254	1418
LOC_Os01g01470	1.15107	1.69114	0.83636	4587	7025	4835
LOC_Os01g01484	0.170389	0.169475	0.126622	679	704	732
LOC_Os01g01510	0.184944	0.260472	0.112264	737	1082	649
LOC_Os01g01520	0.0165621	0.0310544	0.026812	66	129	155
LOC_Os01g01560	0.000752823	0.000240732	0.000345961	3	1	2
LOC_Os01g01570	0.111669	0.108089	0.0908147	445	449	525
LOC_Os01g01580	0.00100376	0.00264805	0.00138384	4	11	8
LOC_Os01g01590	0.000501882	0.000722195	0.000518941	2	3	3
LOC_Os01g01600	0.0180678	0.0185364	0.00864902	72	77	50
LOC_Os01g01610	0.0476788	0.0594608	0.0378827	190	247	219
LOC_Os01g01620	0.0777917	0.100385	0.0653866	310	417	378
LOC_Os01g01640	0.113174	0.142273	0.101021	451	591	584
LOC_Os01g01650	0.0130489	0.036832	0.0164331	52	153	95
LOC_Os01g01660	0.645671	0.382282	0.348729	2573	1588	2016
LOC_Os01g01670	0.0930991	0.0965335	0.0548348	371	401	317
LOC_Os01g01680	0.00351317	0.00698122	0.00778412	14	29	45
LOC_Os01g01689	0.420075	0.326192	0.301159	1674	1355	1741
LOC_Os01g01700	0.180427	0.2961	0.16658	719	1230	963
LOC_Os01g01710	0.225094	0.250361	0.231275	897	1040	1337
LOC_Os01g01720	0.085069	0.117477	0.0989448	339	488	572
LOC_Os01g01740	0.0456713	0.0440539	0.0406504	182	183	235
LOC_Os01g01760	0.00175659	0.000240732	0.000345961	7	1	2
LOC_Os01g01770	0	0	0.000345961	0	0	2
LOC_Os01g01780	0.0143036	0.0276842	0.01799	57	115	104
LOC_Os01g01790	0.737014	0.747472	0.522574	2937	3105	3021
LOC_Os01g01800	0.28532	0.338469	0.220896	1137	1406	1277
LOC_Os01g01810	0	0	0.00017298	0	0	1
LOC_Os01g01830	0.25069	0.260472	0.230237	999	1082	1331
LOC_Os01g01840	0.00225847	0.000481464	0.00103788	9	2	6
LOC_Os01g01850	0	0.000722195	0	0	3	0
LOC_Os01g01870	0.0115433	0.0199807	0.0233524	46	83	135
LOC_Os01g01890	0.0609787	0.0286471	0.0565646	243	119	327
LOC_Os01g01910	0.0100376	0.023351	0.0138384	40	97	80
LOC_Os01g01920	0.134253	0.169957	0.143747	535	706	831
LOC_Os01g01930	0.00250941	0.00312951	0.00363259	10	13	21
LOC_Os01g01940	0.0112923	0.013481	0.00761114	45	56	44
LOC_Os01g01950	0.00125471	0.00192585	0.000345961	5	8	2
LOC_Os01g01960	1.22535	1.58859	1.14703	4883	6599	6631
LOC_Os01g01970	0.0499373	0.0544054	0.0380557	199	226	220
LOC_Os01g01980	0	0	0.00017298	0	0	1
LOC_Os01g01990	0	0.000722195	0.00017298	0	3	1
LOC_Os01g02000	0.00777917	0.0264805	0.02612	31	110	151
LOC_Os01g02010	0.0122961	0.0144439	0.0110707	49	60	64
LOC_Os01g02020	0.10389	0.166346	0.146168	414	691	845
LOC_Os01g02040	0.0888331	0.106403	0.0909877	354	442	526
LOC_Os01g02050	0.181179	0.189215	0.128351	722	786	742
LOC_Os01g02060	0.0200753	0.025999	0.0236983	80	108	137
LOC_Os01g02070	0	0.000481464	0	0	2	0
LOC_Os01g02080	0.0140527	0.0209437	0.0110707	56	87	64
LOC_Os01g02090	0.607277	0.876745	0.520844	2420	3642	3011
LOC_Os01g02100	0.038143	0.062831	0.0582944	152	261	337
LOC_Os01g02110	0	0	0.000864902	0	0	5
LOC_Os01g02120	0.461982	1.04694	0.801072	1841	4349	4631
LOC_Os01g02130	0.00150565	0.00168512	0.000518941	6	7	3
LOC_Os01g02139	0.0343789	0.04935	0.035288	137	205	204
LOC_Os01g02150	0.0097867	0.033221	0.0283688	39	138	164
LOC_Os01g02160	0.0238394	0.0279249	0.0396125	95	116	229
LOC_Os01g02170	0.0230866	0.0276842	0.0140114	92	115	81
LOC_Os01g02180	0.110916	0.127829	0.0804359	442	531	465
LOC_Os01g02190	0	0.000962927	0.00017298	0	4	1
LOC_Os01g02200	0.224843	0.292008	0.148763	896	1213	860
LOC_Os01g02230	0	0.000240732	0.00017298	0	1	1
LOC_Os01g02270	0.00150565	0.00240732	0.00155682	6	10	9
LOC_Os01g02290	0.0245922	0.0308137	0.0195468	98	128	113
LOC_Os01g02300	0.00702635	0.00962927	0.00968691	28	40	56
LOC_Os01g02310	0.00602258	0.00192585	0.00570835	24	8	33
LOC_Os01g02320	0.0409034	0.0435725	0.0318284	163	181	184
LOC_Os01g02334	0.0200753	0.0257583	0.017471	80	107	101
LOC_Os01g02350	0.0451694	0.0438132	0.0428992	180	182	248
LOC_Os01g02360	0.0308657	0.0228695	0.017471	123	95	101
LOC_Os01g02370	0	0.000240732	0.00017298	0	1	1
LOC_Os01g02390	0.0323714	0.0365912	0.0448019	129	152	259
LOC_Os01g02400	0.0393977	0.0568127	0.0461858	157	236	267
LOC_Os01g02420	0.0185696	0.0226288	0.00830306	74	94	48
LOC_Os01g02430	0	0.00385171	0.00017298	0	16	1
LOC_Os01g02440	0	0.000240732	0.00017298	0	1	1
LOC_Os01g02450	0.000250941	0.00144439	0	1	6	0
LOC_Os01g02460	0	0.000240732	0	0	1	0
LOC_Os01g02470	0.000250941	0.00312951	0.000691922	1	13	4
LOC_Os01g02490	0.00401506	0.00337025	0.00345961	16	14	20
LOC_Os01g02500	0.0195734	0.00481464	0.0275039	78	20	159
LOC_Os01g02510	0.00627353	0	0.00726518	25	0	42
LOC_Os01g02520	0.0138018	0	0.0131465	55	0	76
LOC_Os01g02530	0.00777917	0	0.0102058	31	0	59
LOC_Os01g02540	0.000752823	0	0.000345961	3	0	2
LOC_Os01g02550	0.00250941	0.00337025	0.00224875	10	14	13
LOC_Os01g02560	0.00451694	0.00698122	0.0115897	18	29	67
LOC_Os01g02570	0.00351317	0.00409244	0.00501643	14	17	29
LOC_Os01g02580	0.000501882	0.000481464	0.00138384	2	2	8
LOC_Os01g02590	0.0110414	0.013481	0.0155682	44	56	90
LOC_Os01g02600	0.00777917	0.0115551	0.00968691	31	48	56
LOC_Os01g02610	0.000250941	0	0.00017298	1	0	1
LOC_Os01g02680	0	0.000240732	0.00121086	0	1	7
LOC_Os01g02690	0.00326223	0.00890708	0.00605432	13	37	35
LOC_Os01g02700	0.00878294	0.013481	0.0240443	35	56	139
LOC_Os01g02710	0.004266	0.0113144	0.0131465	17	47	76
LOC_Os01g02720	0.381179	0.525518	0.292856	1519	2183	1693
LOC_Os01g02730	0.0120452	0.00481464	0.00691922	48	20	40
LOC_Os01g02740	0.00150565	0.000722195	0.00553537	6	3	32
LOC_Os01g02750	0.012798	0.00962927	0.0105518	51	40	61
LOC_Os01g02760	0.00351317	0.0045739	0.00415153	14	19	24
LOC_Os01g02770	0.0195734	0.0281656	0.0217955	78	117	126
LOC_Os01g02780	0.00702635	0.00144439	0.00363259	28	6	21
LOC_Os01g02790	0.00125471	0.000240732	0.00294067	5	1	17
LOC_Os01g02800	0.00175659	0	0.000691922	7	0	4
LOC_Os01g02810	0.000752823	0.000481464	0.000864902	3	2	5
LOC_Os01g02830	0.00928482	0.00890708	0.0100329	37	37	58
LOC_Os01g02840	0.00501882	0.00361098	0.00449749	20	15	26
LOC_Os01g02850	0.00200753	0.00192585	0.00121086	8	8	7
LOC_Os01g02860	0.0180678	0.0173327	0.00518941	72	72	30
LOC_Os01g02870	0.0143036	0.0132403	0.0102058	57	55	59
LOC_Os01g02880	0.330489	0.381078	0.338004	1317	1583	1954
LOC_Os01g02884	0.256211	0.363987	0.218647	1021	1512	1264
LOC_Os01g02890	0.0291092	0.0166105	0.0188549	116	69	109
LOC_Os01g02900	0.0858218	0.0440539	0.0460128	342	183	266
LOC_Os01g02910	0.00903388	0.0115551	0.0129735	36	48	75
LOC_Os01g02920	0.0785445	0.127588	0.211209	313	530	1221
LOC_Os01g02930	0.00602258	0.00770342	0.00778412	24	32	45
LOC_Os01g02940	0.166625	0.186326	0.169175	664	774	978
LOC_Os01g02950	0.000250941	0.00144439	0.000691922	1	6	4
LOC_Os01g02960	0.0895859	0.106403	0.0953122	357	442	551
LOC_Os01g02980	0.00326223	0.00312951	0.00242173	13	13	14
LOC_Os01g03020	0.06399	0.405392	0.0548348	255	1684	317
LOC_Os01g03030	0.0549561	0.0459798	0.0384017	219	191	222
LOC_Os01g03040	0.0496863	0.0695715	0.044629	198	289	258
LOC_Os01g03050	0.029611	0.0387578	0.0323473	118	161	187
LOC_Os01g03060	0.514931	0.67429	0.456841	2052	2801	2641
LOC_Os01g03070	1.14705	1.31945	0.862308	4571	5481	4985
LOC_Os01g03080	0.0602258	0.0190178	0.0304446	240	79	176
LOC_Os01g03090	0.0489335	0.106885	0.0624459	195	444	361
LOC_Os01g03100	0.0143036	0.0322581	0.0207577	57	134	120
LOC_Os01g03110	0.450188	0.468705	0.33662	1794	1947	1946
LOC_Os01g03130	0.00501882	0.00505537	0.0159142	20	21	92
LOC_Os01g03144	0.241154	0.211122	0.144612	961	877	836
LOC_Os01g03160	0.10389	0.113866	0.111053	414	473	642
LOC_Os01g03170	0.00100376	0.000722195	0.017644	4	3	102
LOC_Os01g03180	0.00627353	0.00938854	0.00536239	25	39	31
LOC_Os01g03190	0.00125471	0.00240732	0.00155682	5	10	9
LOC_Os01g03220	0	0.000240732	0	0	1	0
LOC_Os01g03260	0	0	0.000691922	0	0	4
LOC_Os01g03270	0.00276035	0.00144439	0.00138384	11	6	8
LOC_Os01g03300	0.000250941	0	0	1	0	0
LOC_Os01g03310	0.00175659	0.0060183	0.00397855	7	25	23
LOC_Os01g03320	0.000250941	0	0.000345961	1	0	2
LOC_Os01g03330	0.0180678	0.0185364	0.0155682	72	77	90
LOC_Os01g03340	0.280552	0.333414	0.702647	1118	1385	4062
LOC_Os01g03360	2.4803	4.55441	3.98236	9884	18919	23022
LOC_Os01g03370	0.000250941	0.000240732	0	1	1	0
LOC_Os01g03390	0.142535	0.450169	0.470161	568	1870	2718
LOC_Os01g03410	0	0.0137217	0	0	57	0
LOC_Os01g03429	0	0.000481464	0	0	2	0
LOC_Os01g03452	0.00225847	0.00337025	0.00259471	9	14	15
LOC_Os01g03480	0.00677541	0.0052961	0.00294067	27	22	17
LOC_Os01g03490	0.0617315	0.117718	0.0951392	246	489	550
LOC_Os01g03500	0.025345	0.0435725	0.0214496	101	181	124
LOC_Os01g03510	0.308156	0.296341	0.264833	1228	1231	1531
LOC_Os01g03520	0.602008	0.847857	0.498357	2399	3522	2881
LOC_Os01g03530	0.00100376	0.00168512	0.00605432	4	7	35
LOC_Os01g03549	0.0193225	0.0166105	0.026293	77	69	152
LOC_Os01g03570	0.108156	0.172123	0.0461858	431	715	267
LOC_Os01g03630	0.000250941	0	0.000518941	1	0	3
LOC_Os01g03640	0	0.00120366	0	0	5	0
LOC_Os01g03650	0.0481807	0.0613866	0.0517212	192	255	299
LOC_Os01g03660	0.00928482	0.0320173	0.0641757	37	133	371
LOC_Os01g03670	0.000250941	0.00505537	0.0140114	1	21	81
LOC_Os01g03680	0.126976	0.0168512	0.139076	506	70	804
LOC_Os01g03690	0.0283563	0.0414059	0.0299256	113	172	173
LOC_Os01g03710	0.00276035	0.00649976	0.0070922	11	27	41
LOC_Os01g03720	0.00803011	0.0187771	0.0224875	32	78	130
LOC_Os01g03730	0.116939	0.138421	0.0863172	466	575	499
LOC_Os01g03740	0.0097867	0.00746269	0.00657326	39	31	38
LOC_Os01g03750	0.0228356	0.0452576	0.0252551	91	188	146
LOC_Os01g03760	0.585194	0.821377	0.628784	2332	3412	3635
LOC_Os01g03810	0	0	0.000345961	0	0	2
LOC_Os01g03820	0.0943538	0.131199	0.0942743	376	545	545
LOC_Os01g03830	0.00225847	0.00337025	0.00311365	9	14	18
LOC_Os01g03840	0.00150565	0.00264805	0.00224875	6	11	13
LOC_Os01g03870	0.0200753	0.0409244	0.0325203	80	170	188
LOC_Os01g03890	0.000250941	0.000481464	0.000345961	1	2	2
LOC_Os01g03900	0.00200753	0.00192585	0.0017298	8	8	10
LOC_Os01g03914	0.710414	1.04429	0.601799	2831	4338	3479
LOC_Os01g03930	0	0.000240732	0	0	1	0
LOC_Os01g03940	0.029611	0.0204622	0.0306175	118	85	177
LOC_Os01g03950	0.0930991	0.0741454	0.0640028	371	308	370
LOC_Os01g03970	0	0	0.00017298	0	0	1
LOC_Os01g03980	0.0371393	0.0324988	0.0209306	148	135	121
LOC_Os01g04000	0	0	0.000345961	0	0	2
LOC_Os01g04005	0	0.00120366	0	0	5	0
LOC_Os01g04010	0.448432	0.598459	0.387995	1787	2486	2243
LOC_Os01g04020	1.09034	1.40997	1.25255	4345	5857	7241
LOC_Os01g04030	0.0782936	0.124699	0.0691922	312	518	400
LOC_Os01g04040	0.000501882	0.00120366	0.000518941	2	5	3
LOC_Os01g04050	0.0100376	0.0252768	0.0901228	40	105	521
LOC_Os01g04070	0.00878294	0.0122773	0.0100329	35	51	58
LOC_Os01g04080	0.00301129	0.00264805	0.00103788	12	11	6
LOC_Os01g04090	0.00100376	0.00192585	0.000345961	4	8	2
LOC_Os01g04100	0.046926	0.0707752	0.0460128	187	294	266
LOC_Os01g04110	0.0268507	0.0274434	0.0147033	107	114	85
LOC_Os01g04120	0.00652447	0.00505537	0.00588134	26	21	34
LOC_Os01g04130	0.00652447	0.00312951	0.00449749	26	13	26
LOC_Os01g04160	0.0667503	0.0645161	0.0778412	266	268	450
LOC_Os01g04170	0.00376412	0.00385171	0.00311365	15	16	18
LOC_Os01g04190	1.90816	2.15888	1.1773	7604	8968	6806
LOC_Os01g04200	0.261481	0.246028	0.213285	1042	1022	1233
LOC_Os01g04210	0	0.00409244	0.00138384	0	17	8
LOC_Os01g04220	0	0.00168512	0.00242173	0	7	14
LOC_Os01g04230	0.0122961	0.025999	0.0140114	49	108	81
LOC_Os01g04250	0.00953576	0.0180549	0.0114167	38	75	66
LOC_Os01g04260	0.115935	0.116033	0.135963	462	482	786
LOC_Os01g04280	0.004266	0.00649976	0.0126276	17	27	73
LOC_Os01g04290	0.00225847	0.00192585	0.000518941	9	8	3
LOC_Os01g04300	0.00702635	0.00770342	0.00657326	28	32	38
LOC_Os01g04310	0.00100376	0.00168512	0.00190278	4	7	11
LOC_Os01g04320	0.00125471	0.000240732	0.00121086	5	1	7
LOC_Os01g04324	0.000501882	0.00168512	0.00121086	2	7	7
LOC_Os01g04330	0.0203262	0.0363505	0.0256011	81	151	148
LOC_Os01g04340	0.000501882	0.00312951	0.00345961	2	13	20
LOC_Os01g04350	0.210038	0.416707	0.310846	837	1731	1797
LOC_Os01g04360	0.00777917	0.0137217	0.0212766	31	57	123
LOC_Os01g04370	1.32748	2.08305	1.72911	5290	8653	9996
LOC_Os01g04380	0.134504	0.444391	0.467047	536	1846	2700
LOC_Os01g04390	0.00878294	0.0110737	0.00847604	35	46	49
LOC_Os01g04409	0.0311167	0.0426095	0.0458398	124	177	265
LOC_Os01g04430	0.0097867	0.0149254	0.00847604	39	62	49
LOC_Os01g04440	0.000250941	0	0.00138384	1	0	8
LOC_Os01g04450	0.0148055	0.0209437	0.026985	59	87	156
LOC_Os01g04460	0.0105395	0.0149254	0.0129735	42	62	75
LOC_Os01g04470	0.000752823	0.000481464	0	3	2	0
LOC_Os01g04480	0.00702635	0.00505537	0.00432451	28	21	25
LOC_Os01g04490	0.0130489	0.00987	0.0128006	52	41	74
LOC_Os01g04500	0.0107905	0.0117959	0.00691922	43	49	40
LOC_Os01g04520	0.00702635	0.00649976	0.00518941	28	27	30
LOC_Os01g04530	0	0.000240732	0	0	1	0
LOC_Os01g04540	0	0.000722195	0.00017298	0	3	1
LOC_Os01g04550	0.00301129	0.00216659	0.00103788	12	9	6
LOC_Os01g04560	0	0.000481464	0	0	2	0
LOC_Os01g04570	0.0102886	0.00987	0.00916796	41	41	53
LOC_Os01g04580	0.0190715	0.023351	0.0435911	76	97	252
LOC_Os01g04590	0.0140527	0.0240732	0.0102058	56	100	59
LOC_Os01g04600	0.0183187	0.026962	0.0105518	73	112	61
LOC_Os01g04620	0.00677541	0.00553683	0.00259471	27	23	15
LOC_Os01g04630	0.0998745	0.0967742	0.0915067	398	402	529
LOC_Os01g04640	0	0.000481464	0.000345961	0	2	2
LOC_Os01g04650	0.30941	0.390226	0.409791	1233	1621	2369
LOC_Os01g04660	0.114178	0.228214	0.125757	455	948	727
LOC_Os01g04670	0.00301129	0.00625903	0.00570835	12	26	33
LOC_Os01g04690	0.00200753	0.0045739	0.00207577	8	19	12
LOC_Os01g04710	0.747302	0.577275	0.462723	2978	2398	2675
LOC_Os01g04720	0.0524467	0.0539239	0.0463588	209	224	268
LOC_Os01g04730	0.257716	0.408763	0.281439	1027	1698	1627
LOC_Os01g04800	0.00100376	0.00433317	0.0103788	4	18	60
LOC_Os01g04814	0.740778	0.595811	0.589344	2952	2475	3407
LOC_Os01g04830	0	0	0.000518941	0	0	3
LOC_Os01g04840	0.000250941	0	0	1	0	0
LOC_Os01g04860	0.0333752	0.0495908	0.0276769	133	206	160
LOC_Os01g04870	0.0268507	0.0406837	0.0192008	107	169	111
LOC_Os01g04880	0.0582183	0.122292	0.0601972	232	508	348
LOC_Os01g04900	0.0258469	0.0257583	0.0221415	103	107	128
LOC_Os01g04910	0.0208281	0.0308137	0.0185089	83	128	107
LOC_Os01g04920	0.0388959	0.0678864	0.0403044	155	282	233
LOC_Os01g04930	0.174153	0.266249	0.190797	694	1106	1103
LOC_Os01g04950	0.169887	0.295859	0.284899	677	1229	1647
LOC_Os01g04990	0.0333752	0.0553683	0.0390936	133	230	226
LOC_Os01g05010	0.059473	0.0943669	0.0302716	237	392	175
LOC_Os01g05050	0.000752823	0	0.000345961	3	0	2
LOC_Os01g05060	0.157089	0.153346	0.0927175	626	637	536
LOC_Os01g05064	0.038143	0.0312951	0.0403044	152	130	233
LOC_Os01g05070	0.226349	0.202937	0.209652	902	843	1212
LOC_Os01g05080	0.0200753	0.0101107	0.00813008	80	42	47
LOC_Os01g05090	0.0506901	0.0207029	0.035288	202	86	204
LOC_Os01g05100	0.00351317	0.00505537	0.00242173	14	21	14
LOC_Os01g05105	0.0376412	0.0380356	0.0320014	150	158	185
LOC_Os01g05120	0.000501882	0.000481464	0	2	2	0
LOC_Os01g05130	0.0670013	0.0972557	0.0600242	267	404	347
LOC_Os01g05140	0.0316186	0.0351468	0.0236983	126	146	137
LOC_Os01g05150	0.00276035	0.0115551	0.00259471	11	48	15
LOC_Os01g05170	0.000250941	0	0.000345961	1	0	2
LOC_Os01g05180	0.0223338	0	0.0157412	89	0	91
LOC_Os01g05210	0.00150565	0	0.000691922	6	0	4
LOC_Os01g05220	0.00250941	0	0.00207577	10	0	12
LOC_Os01g05250	0.00777917	0	0.0131465	31	0	76
LOC_Os01g05260	0	0	0.00017298	0	0	1
LOC_Os01g05280	0.00225847	0	0.00103788	9	0	6
LOC_Os01g05289	0.0582183	0	0.0323473	232	0	187
LOC_Os01g05310	0.000752823	0.00144439	0.000345961	3	6	2
LOC_Os01g05330	0.000250941	0	0	1	0	0
LOC_Os01g05350	0	0	0.00017298	0	0	1
LOC_Os01g05380	0.00250941	0	0.00363259	10	0	21
LOC_Os01g05390	0.000250941	0.00168512	0.00103788	1	7	6
LOC_Os01g05400	0	0.000481464	0.00017298	0	2	1
LOC_Os01g05420	0.295859	0.506018	0.29078	1179	2102	1681
LOC_Os01g05430	0.0675031	0.0606644	0.0406504	269	252	235
LOC_Os01g05440	0.00652447	0.00409244	0.00553537	26	17	32
LOC_Os01g05450	0.00250941	0.000240732	0.00103788	10	1	6
LOC_Os01g05460	0.00451694	0.00674049	0.00518941	18	28	30
LOC_Os01g05470	0.311669	0.38493	0.231794	1242	1599	1340
LOC_Os01g05480	0.00451694	0.00698122	0.00397855	18	29	23
LOC_Os01g05490	1.91317	3.97857	1.68725	7624	16527	9754
LOC_Os01g05500	1.82309	2.88926	1.4001	7265	12002	8094
LOC_Os01g05510	0.0845671	0	0.061927	337	0	358
LOC_Os01g05530	0.114178	0	0.088739	455	0	513
LOC_Os01g05540	0.155834	0.167309	0.159315	621	695	921
LOC_Os01g05560	0.14128	0.188974	0.146168	563	785	845
LOC_Os01g05580	0.00175659	0.000962927	0.000518941	7	4	3
LOC_Os01g05585	0.00150565	0.0298507	0.00190278	6	124	11
LOC_Os01g05590	0.00200753	0.00144439	0.00276769	8	6	16
LOC_Os01g05600	0.00175659	0.00481464	0.0017298	7	20	10
LOC_Os01g05610	0.131493	0.401059	0.133541	524	1666	772
LOC_Os01g05620	0.00652447	0.0137217	0.00449749	26	57	26
LOC_Os01g05630	0.180176	0.120847	0.142363	718	502	823
LOC_Os01g05640	0.0203262	0.00842561	0.0100329	81	35	58
LOC_Os01g05650	1.42484	2.57968	1.22107	5678	10716	7059
LOC_Os01g05660	0.0140527	0.0158883	0.0195468	56	66	113
LOC_Os01g05670	0.173651	0.245546	0.18976	692	1020	1097
LOC_Os01g05680	0.0343789	0.0353876	0.0285418	137	147	165
LOC_Os01g05694	0.0526976	0.0813674	0.0404774	210	338	234
LOC_Os01g05710	0.00326223	0.00337025	0.000864902	13	14	5
LOC_Os01g05720	0	0	0.000345961	0	0	2
LOC_Os01g05730	0	0	0.00017298	0	0	1
LOC_Os01g05744	0.0326223	0.0105922	0.0181629	130	44	105
LOC_Os01g05760	0.00225847	0.000240732	0.00242173	9	1	14
LOC_Os01g05770	0.004266	0.000481464	0.00415153	17	2	24
LOC_Os01g05780	0.00953576	0.00168512	0.00449749	38	7	26
LOC_Os01g05790	0.225094	0.264324	0.229372	897	1098	1326
LOC_Os01g05800	0.220577	0.241695	0.186646	879	1004	1079
LOC_Os01g05810	0.21857	0.219066	0.250476	871	910	1448
LOC_Os01g05820	0.0228356	0.106163	0.0328663	91	441	190
LOC_Os01g05830	0.0998745	0.15455	0.100502	398	642	581
LOC_Os01g05840	0.26399	0.519981	0.0875281	1052	2160	506
LOC_Os01g05850	0	0.000481464	0	0	2	0
LOC_Os01g05860	0.0107905	0.0397208	0.0103788	43	165	60
LOC_Os01g05870	0.00803011	0.00409244	0.0110707	32	17	64
LOC_Os01g05890	0.00125471	0	0.00155682	5	0	9
LOC_Os01g05900	0.115935	0.158642	0.08822	462	659	510
LOC_Os01g05940	0.0265997	0.0404429	0.01799	106	168	104
LOC_Os01g05960	0.0180678	0.0154068	0.0159142	72	64	92
LOC_Os01g05970	0.226349	0.362301	0.188895	902	1505	1092
LOC_Os01g05980	0	0.00818488	0.0017298	0	34	10
LOC_Os01g06000	0.0271016	0.0262398	0.017817	108	109	103
LOC_Os01g06010	0.201255	0.275156	0.18284	802	1143	1057
LOC_Os01g06020	0.0961104	0.103996	0.0662515	383	432	383
LOC_Os01g06050	0.0218319	0.0187771	0.0247362	87	78	143
LOC_Os01g06060	0	0.00120366	0.00017298	0	5	1
LOC_Os01g06080	0.00326223	0.025999	0.00397855	13	108	23
LOC_Os01g06100	0.000250941	0	0	1	0	0
LOC_Os01g06120	0	0	0.000518941	0	0	3
LOC_Os01g06130	0.00125471	0.00312951	0.000345961	5	13	2
LOC_Os01g06140	0.00250941	0.00240732	0.00121086	10	10	7
LOC_Os01g06150	0	0.000481464	0.000518941	0	2	3
LOC_Os01g06170	0.000250941	0	0	1	0	0
LOC_Os01g06220	0.00225847	0.0052961	0.00397855	9	22	23
LOC_Os01g06240	0.0205772	0.0517573	0.0364989	82	215	211
LOC_Os01g06270	0.257465	0.292489	0.208095	1026	1215	1203
LOC_Os01g06280	0.00652447	0.0110737	0.0150493	26	46	87
LOC_Os01g06290	0.163112	0.234714	0.154126	650	975	891
LOC_Os01g06300	0	0	0.00017298	0	0	1
LOC_Os01g06310	0.0230866	0.0286471	0.0309635	92	119	179
LOC_Os01g06320	0	0.000240732	0	0	1	0
LOC_Os01g06340	0.00577164	0.0045739	0.00449749	23	19	26
LOC_Os01g06360	0.000250941	0	0	1	0	0
LOC_Os01g06430	0	0.000240732	0.00017298	0	1	1
LOC_Os01g06440	0.000501882	0.000481464	0.00017298	2	2	1
LOC_Os01g06450	0.00100376	0.00144439	0.000691922	4	6	4
LOC_Os01g06454	0.046675	0.0423688	0.0205847	186	176	119
LOC_Os01g06460	0.128733	0.155513	0.218647	513	646	1264
LOC_Os01g06470	0.129737	0.126625	0.111918	517	526	647
LOC_Os01g06490	0.059724	0.0938854	0.143574	238	390	830
LOC_Os01g06500	0.0135508	0.0190178	0.0214496	54	79	124
LOC_Os01g06510	0.0276035	0.0435725	0.0337312	110	181	195
LOC_Os01g06520	0.0150565	0.0108329	0.0136655	60	45	79
LOC_Os01g06530	0	0	0.00017298	0	0	1
LOC_Os01g06540	0.000250941	0	0	1	0	0
LOC_Os01g06550	0.126976	0.157439	0.111572	506	654	645
LOC_Os01g06560	0.0215809	0.0214251	0.0411693	86	89	238
LOC_Os01g06570	0	0.000722195	0.00017298	0	3	1
LOC_Os01g06580	0.0323714	0.0180549	0.0134925	129	75	78
LOC_Os01g06590	0.286575	0.396004	0.319841	1142	1645	1849
LOC_Os01g06600	0.209285	0.261675	0.21882	834	1087	1265
LOC_Os01g06630	0.552572	0.989408	0.888947	2202	4110	5139
LOC_Os01g06640	0.0148055	0.0156476	0.0138384	59	65	80
LOC_Os01g06660	0.126474	0.137939	0.138384	504	573	800
LOC_Os01g06670	0.000501882	0.000481464	0.00121086	2	2	7
LOC_Os01g06680	0.0283563	0.00144439	0.0280228	113	6	162
LOC_Os01g06730	0.004266	0.013481	0.00899498	17	56	52
LOC_Os01g06740	0.0163112	0.0308137	0.0401315	65	128	232
LOC_Os01g06750	0.000250941	0.000481464	0.00155682	1	2	9
LOC_Os01g06790	0.0055207	0.000962927	0.00276769	22	4	16
LOC_Os01g06800	0	0.000481464	0	0	2	0
LOC_Os01g06820	0	0.00168512	0	0	7	0
LOC_Os01g06836	0.00200753	0.000481464	0.00570835	8	2	33
LOC_Os01g06852	0.000250941	0	0.000518941	1	0	3
LOC_Os01g06870	0.00301129	0.00409244	0.00345961	12	17	20
LOC_Os01g06876	0.00200753	0.00240732	0.00276769	8	10	16
LOC_Os01g06882	0.000501882	0	0.00121086	2	0	7
LOC_Os01g06890	0.00853199	0.000240732	0.00570835	34	1	33
LOC_Os01g06900	0.0868256	0	0.0752465	346	0	435
LOC_Os01g06910	0.00150565	0	0.00190278	6	0	11
LOC_Os01g06920	0.0436637	0.0300915	0.0314824	174	125	182
LOC_Os01g06950	0.000250941	0	0.00017298	1	0	1
LOC_Os01g07040	0.00100376	0	0.00017298	4	0	1
LOC_Os01g07050	0.00476788	0	0.00345961	19	0	20
LOC_Os01g07060	0.000250941	0	0.000345961	1	0	2
LOC_Os01g07070	0.128482	0.200289	0.122297	512	832	707
LOC_Os01g07080	0.0905897	0.121088	0.0716139	361	503	414
LOC_Os01g07090	0.0745295	0.0558498	0.0434181	297	232	251
LOC_Os01g07100	0.0910916	0.123495	0.0851064	363	513	492
LOC_Os01g07110	0.0356336	0.0507944	0.0238713	142	211	138
LOC_Os01g07120	0.111669	0.113866	0.149628	445	473	865
LOC_Os01g07130	0.000250941	0.000240732	0	1	1	0
LOC_Os01g07140	0.0845671	0.0589793	0.0636568	337	245	368
LOC_Os01g07150	0.00125471	0.00168512	0.00345961	5	7	20
LOC_Os01g07160	0.000501882	0.000240732	0.000345961	2	1	2
LOC_Os01g07170	0.0496863	0.0698122	0.035807	198	290	207
LOC_Os01g07190	0	0.000240732	0	0	1	0
LOC_Os01g07200	0.0740276	0.127588	0.0838955	295	530	485
LOC_Os01g07212	0.016813	0.02961	0.0117627	67	123	68
LOC_Os01g07240	0.017064	0.0334617	0.026466	68	139	153
LOC_Os01g07250	0.105395	0.142032	0.0826847	420	590	478
LOC_Os01g07260	0.0346299	0.0293693	0.026466	138	122	153
LOC_Os01g07270	0.000501882	0.00337025	0.00207577	2	14	12
LOC_Os01g07280	0.0130489	0.0151661	0.0207577	52	63	120
LOC_Os01g07300	0.00451694	0.0113144	0.00553537	18	47	32
LOC_Os01g07310	0.144793	0.170197	0.153953	577	707	890
LOC_Os01g07320	0.00100376	0.00409244	0.00138384	4	17	8
LOC_Os01g07330	0.0240903	0.0426095	0.0200657	96	177	116
LOC_Os01g07340	0.00301129	0.00481464	0.00190278	12	20	11
LOC_Os01g07350	0.0411543	0.0678864	0.04411	164	282	255
LOC_Os01g07360	0.100878	0.0962927	0.0627919	402	400	363
LOC_Os01g07364	0	0	0.000345961	0	0	2
LOC_Os01g07370	0.73325	0.905152	0.545061	2922	3760	3151
LOC_Os01g07376	0.038143	0.0519981	0.0328663	152	216	190
LOC_Os01g07382	0.0664994	0.0806452	0.0520671	265	335	301
LOC_Os01g07390	0.0883312	0.119884	0.0740356	352	498	428
LOC_Os01g07400	0.26399	0.386134	0.199446	1052	1604	1153
LOC_Os01g07410	0.0823087	0.0974964	0.0723058	328	405	418
LOC_Os01g07420	0.105646	0.0844969	0.0816468	421	351	472
LOC_Os01g07430	0.000752823	0.00120366	0.000518941	3	5	3
LOC_Os01g07480	0.00953576	0.00674049	0.00761114	38	28	44
LOC_Os01g07490	0.642911	0.64131	0.517212	2562	2664	2990
LOC_Os01g07500	0.0499373	0.0423688	0.0294067	199	176	170
LOC_Os01g07520	0.23212	0.361338	0.287321	925	1501	1661
LOC_Os01g07530	0.179423	0.4078	0.245978	715	1694	1422
LOC_Os01g07540	0.0323714	0.0365912	0.0214496	129	152	124
LOC_Os01g07550	0	0	0.00017298	0	0	1
LOC_Os01g07560	0.0230866	0.0281656	0.0198928	92	117	115
LOC_Os01g07570	0.0220828	0.0312951	0.0211036	88	130	122
LOC_Os01g07590	0.0692597	0.0866635	0.0595053	276	360	344
LOC_Os01g07600	0.0100376	0.0129995	0.00570835	40	54	33
LOC_Os01g07610	0.0102886	0.0105922	0.00847604	41	44	49
LOC_Os01g07620	0	0.00144439	0.000864902	0	6	5
LOC_Os01g07630	0.269511	0.274675	0.169867	1074	1141	982
LOC_Os01g07640	0.00225847	0.000481464	0.00224875	9	2	13
LOC_Os01g07650	0.00125471	0	0.00155682	5	0	9
LOC_Os01g07660	0.00200753	0.000481464	0.00017298	8	2	1
LOC_Os01g07700	0.102635	0.142513	0.109324	409	592	632
LOC_Os01g07710	0.00150565	0.000962927	0.00190278	6	4	11
LOC_Os01g07720	0.115684	0.142032	0.120394	461	590	696
LOC_Os01g07730	0.046675	0.0698122	0.0947933	186	290	548
LOC_Os01g07740	0.449435	0.555128	0.352361	1791	2306	2037
LOC_Os01g07750	0.130489	0.160087	0.0880471	520	665	509
LOC_Os01g07760	0.732497	1.03515	0.983394	2919	4300	5685
LOC_Os01g07770	0.00351317	0.00553683	0.00570835	14	23	33
LOC_Os01g07780	0.00953576	0.0132403	0.0108978	38	55	63
LOC_Os01g07790	0.000250941	0.000481464	0.00017298	1	2	1
LOC_Os01g07800	0.0215809	0.0279249	0.0238713	86	116	138
LOC_Os01g07810	0.17064	0.220751	0.138038	680	917	798
LOC_Os01g07850	0	0	0.00017298	0	0	1
LOC_Os01g07870	0.093601	0.160568	0.129908	373	667	751
LOC_Os01g07880	0.0446675	0.0686086	0.0607161	178	285	351
LOC_Os01g07890	0.0120452	0.0247954	0.0198928	48	103	115
LOC_Os01g07900	0.00903388	0.00987	0.00968691	36	41	56
LOC_Os01g07910	0.116939	0.0974964	0.0624459	466	405	361
LOC_Os01g07920	0.0915935	0.079923	0.0690192	365	332	399
LOC_Os01g07930	0.151568	0.142513	0.0600242	604	592	347
LOC_Os01g07940	0.0193225	0.0356283	0.026466	77	148	153
LOC_Os01g07950	0.0958595	0.116273	0.079398	382	483	459
LOC_Os01g07960	0.152572	0.239047	0.157239	608	993	909
LOC_Os01g07970	0.0361355	0.0546461	0.0240443	144	227	139
LOC_Os01g07980	0.00702635	0.00914781	0.00743816	28	38	43
LOC_Os01g07990	0.00200753	0.00216659	0.00224875	8	9	13
LOC_Os01g08000	0.0130489	0.0219066	0.0114167	52	91	66
LOC_Os01g08010	0.0501882	0.0657198	0.0517212	200	273	299
LOC_Os01g08020	0.267001	0.298026	0.212766	1064	1238	1230
LOC_Os01g08090	0.0155583	0.02961	0.0252551	62	123	146
LOC_Os01g08100	0.0155583	0.0156476	0.0166061	62	65	96
LOC_Os01g08110	0.02133	0.0421281	0.0297526	85	175	172
LOC_Os01g08120	0.00577164	0.00625903	0.00363259	23	26	21
LOC_Os01g08130	0.00200753	0.00312951	0.00138384	8	13	8
LOC_Os01g08140	0.000501882	0.00192585	0.00242173	2	8	14
LOC_Os01g08150	0.0153074	0.0117959	0.00985989	61	49	57
LOC_Os01g08160	0.00451694	0.00842561	0.00501643	18	35	29
LOC_Os01g08170	0.000752823	0	0.000691922	3	0	4
LOC_Os01g08190	0.0225847	0.0214251	0.0181629	90	89	105
LOC_Os01g08200	0.479548	0.538276	0.349766	1911	2236	2022
LOC_Os01g08220	0.00451694	0.00577756	0.00224875	18	24	13
LOC_Os01g08250	0	0.000962927	0.000518941	0	4	3
LOC_Os01g08260	0.403011	0.380356	0.219858	1606	1580	1271
LOC_Os01g08270	0.325471	0.384208	0.203944	1297	1596	1179
LOC_Os01g08280	0.103639	0.127588	0.0742086	413	530	429
LOC_Os01g08290	0.0348808	0.0385171	0.0321744	139	160	186
LOC_Os01g08300	0.00577164	0.0115551	0.00813008	23	48	47
LOC_Os01g08310	0.029862	0.0363505	0.0288877	119	151	167
LOC_Os01g08320	0.0803011	0.149494	0.126795	320	621	733
LOC_Os01g08330	0.00301129	0.00866635	0.00345961	12	36	20
LOC_Os01g08340	0.0371393	0.0445354	0.0330393	148	185	191
LOC_Os01g08350	0.00100376	0.00385171	0.00363259	4	16	21
LOC_Os01g08360	0	0.000962927	0	0	4	0
LOC_Os01g08370	0.0107905	0.0154068	0.0119357	43	64	69
LOC_Os01g08380	0.0198243	0.0293693	0.017644	79	122	102
LOC_Os01g08400	0.101631	0.141791	0.112437	405	589	650
LOC_Os01g08410	0.611041	0.870968	0.469296	2435	3618	2713
LOC_Os01g08420	0.323212	0.307174	0.233524	1288	1276	1350
LOC_Os01g08430	0.632371	0.790082	0.561668	2520	3282	3247
LOC_Os01g08440	0.133752	0.202455	0.185089	533	841	1070
LOC_Os01g08450	0.170389	0.281416	0.189241	679	1169	1094
LOC_Os01g08460	0.18394	0.255657	0.115205	733	1062	666
LOC_Os01g08464	0.00376412	0.00987	0.00484345	15	41	28
LOC_Os01g08470	0.513425	0.5922	0.678083	2046	2460	3920
LOC_Os01g08490	0	0	0.00017298	0	0	1
LOC_Os01g08510	0.0599749	0.0842561	0.0454939	239	350	263
LOC_Os01g08520	0.0301129	0.045739	0.0273309	120	190	158
LOC_Os01g08540	0.0388959	0.0481464	0.0316554	155	200	183
LOC_Os01g08550	0.0293601	0.0435725	0.0197198	117	181	114
LOC_Os01g08560	1.37114	1.86062	1.34302	5464	7729	7764
LOC_Os01g08570	0.158093	0.317525	0.167618	630	1319	969
LOC_Os01g08580	0.068005	0.0919596	0.0484345	271	382	280
LOC_Os01g08600	0.0175659	0.0192585	0.00830306	70	80	48
LOC_Os01g08610	0.000250941	0.000240732	0	1	1	0
LOC_Os01g08630	0.00903388	0.0110737	0.00345961	36	46	20
LOC_Os01g08650	0.0649937	0.0876264	0.0688462	259	364	398
LOC_Os01g08660	0.256211	0.350506	0.225221	1021	1456	1302
LOC_Os01g08670	0.00150565	0.00216659	0.00311365	6	9	18
LOC_Os01g08680	0.0286073	0.0406837	0.0198928	114	169	115
LOC_Os01g08690	0.134504	0.17429	0.0999827	536	724	578
LOC_Os01g08700	1.29034	1.30741	0.9443	5142	5431	5459
LOC_Os01g08710	0.00326223	0.000962927	0.00328663	13	4	19
LOC_Os01g08750	0.803513	0.842802	0.661996	3202	3501	3827
LOC_Os01g08760	0.0855709	0.0885893	0.0807819	341	368	467
LOC_Os01g08770	0.113174	0.174771	0.0712679	451	726	412
LOC_Os01g08780	0.00526976	0.00625903	0.00830306	21	26	48
LOC_Os01g08790	0	0.000722195	0.00138384	0	3	8
LOC_Os01g08800	0.000250941	0.00120366	0.000518941	1	5	3
LOC_Os01g08810	0.00677541	0.0045739	0.00242173	27	19	14
LOC_Os01g08814	0.0494354	0.082571	0.0503373	197	343	291
LOC_Os01g08820	0.004266	0.00288878	0.00121086	17	12	7
LOC_Os01g08830	0.184693	0.258546	0.216917	736	1074	1254
LOC_Os01g08840	0	0.000722195	0.000864902	0	3	5
LOC_Os01g08850	0.0524467	0.0760713	0.0479156	209	316	277
LOC_Os01g08860	0.354831	0.729658	0.45096	1414	3031	2607
LOC_Os01g08870	0.0326223	0.0339432	0.0337312	130	141	195
LOC_Os01g08880	0.0695107	0.0724603	0.0593323	277	301	343
LOC_Os01g08890	0.0920954	0.149013	0.103788	367	619	600
LOC_Os01g08930	0.101882	0.138902	0.0935824	406	577	541
LOC_Os01g08950	0.00250941	0.00481464	0.00363259	10	20	21
LOC_Os01g08960	0.0524467	0.0801637	0.0603702	209	333	349
LOC_Os01g08970	0.40803	0.643476	0.483999	1626	2673	2798
LOC_Os01g08990	0.00100376	0.000962927	0.00138384	4	4	8
LOC_Os01g09000	0.887829	1.11651	0.67791	3538	4638	3919
LOC_Os01g09010	0.403764	0.454742	0.494378	1609	1889	2858
LOC_Os01g09020	0.277039	0.277323	0.23041	1104	1152	1332
LOC_Os01g09030	0.0599749	0.0621088	0.100156	239	258	579
LOC_Os01g09080	0.00175659	0.00216659	0.00103788	7	9	6
LOC_Os01g09100	0.000501882	0.00192585	0.00242173	2	8	14
LOC_Os01g09120	0.17591	0.18753	0.127487	701	779	737
LOC_Os01g09130	0	0	0.000518941	0	0	3
LOC_Os01g09140	0	0	0.00017298	0	0	1
LOC_Os01g09150	0.000501882	0.000481464	0	2	2	0
LOC_Os01g09190	0	0.00168512	0.00380557	0	7	22
LOC_Os01g09200	0.656964	0.709677	0.628784	2618	2948	3635
LOC_Os01g09220	0.0564617	0.06909	0.164158	225	287	949
LOC_Os01g09230	0.0183187	0.0238325	0.0167791	73	99	97
LOC_Os01g09246	2.07026	2.37265	1.67324	8250	9856	9673
LOC_Os01g09252	0.152823	0.221955	0.139076	609	922	804
LOC_Os01g09260	0.0271016	0.0447761	0.0238713	108	186	138
LOC_Os01g09270	0.00828105	0.0101107	0.00432451	33	42	25
LOC_Os01g09280	0.112171	0.136495	0.16018	447	567	926
LOC_Os01g09290	0.000752823	0	0.000864902	3	0	5
LOC_Os01g09300	0.564366	0.81584	0.416191	2249	3389	2406
LOC_Os01g09305	0.02133	0.0288878	0.0209306	85	120	121
LOC_Os01g09310	0.0454203	0.0440539	0.0389206	181	183	225
LOC_Os01g09320	0.693601	1.06235	0.922159	2764	4413	5331
LOC_Os01g09330	0	0	0.000345961	0	0	2
LOC_Os01g09340	0.00175659	0.00553683	0.00415153	7	23	24
LOC_Os01g09360	0.000501882	0.000962927	0.00242173	2	4	14
LOC_Os01g09370	0.0890841	0.0640347	0.0686732	355	266	397
LOC_Os01g09384	0.029862	0.000240732	0.0238713	119	1	138
LOC_Os01g09410	0.0567127	0.00144439	0.0422072	226	6	244
LOC_Os01g09420	0.157842	0.141791	0.194257	629	589	1123
LOC_Os01g09430	0.173149	0.197882	0.119011	690	822	688
LOC_Os01g09450	0.00752823	0.013481	0.00570835	30	56	33
LOC_Os01g09460	0.0951066	0.190419	0.0868362	379	791	502
LOC_Os01g09470	0.000752823	0.00120366	0.00138384	3	5	8
LOC_Os01g09500	0.00777917	0.0115551	0.00778412	31	48	45
LOC_Os01g09510	0.437641	0.468946	0.279882	1744	1948	1618
LOC_Os01g09520	0	0	0.00017298	0	0	1
LOC_Os01g09540	0.0055207	0.00433317	0.00570835	22	18	33
LOC_Os01g09550	0.0486826	0.0560905	0.0460128	194	233	266
LOC_Os01g09560	0.621832	0.679586	0.481405	2478	2823	2783
LOC_Os01g09570	0.348808	0.485075	0.477253	1390	2015	2759
LOC_Os01g09580	0.017064	0.0146846	0.00934094	68	61	54
LOC_Os01g09590	0.0336261	0.0298507	0.0254281	134	124	147
LOC_Os01g09620	0.387453	0.522388	0.449749	1544	2170	2600
LOC_Os01g09640	0.0233375	0.0512759	0.04411	93	213	255
LOC_Os01g09660	0.00526976	0.0060183	0.00657326	21	25	38
LOC_Os01g09665	0.00301129	0.00625903	0.0017298	12	26	10
LOC_Os01g09670	0.412798	0.209437	0.274347	1645	870	1586
LOC_Os01g09690	0	0	0.00017298	0	0	1
LOC_Os01g09700	0.000250941	0.000240732	0.000864902	1	1	5
LOC_Os01g09720	0.000501882	0.000962927	0.000691922	2	4	4
LOC_Os01g09730	0.004266	0.00144439	0.00311365	17	6	18
LOC_Os01g09740	0.0145546	0.013481	0.0107248	58	56	62
LOC_Os01g09750	0.0421581	0.043091	0.0288877	168	179	167
LOC_Os01g09760	0.15207	0.225325	0.137001	606	936	792
LOC_Os01g09770	0.21857	0.206548	0.267601	871	858	1547
LOC_Os01g09790	0.00803011	0.0110737	0.00380557	32	46	22
LOC_Os01g09800	0.0132999	0.0185364	0.0183359	53	77	106
LOC_Os01g09810	0.000250941	0.000240732	0	1	1	0
LOC_Os01g09830	0.0273526	0.0231103	0.0192008	109	96	111
LOC_Os01g09850	0.0233375	0.0397208	0.0361529	93	165	209
LOC_Os01g09860	0.201506	0.215455	0.181284	803	895	1048
LOC_Os01g09870	0.0143036	0.0298507	0.0128006	57	124	74
LOC_Os01g09880	0.0491844	0.0365912	0.0418613	196	152	242
LOC_Os01g09890	0.26926	0.301878	0.195468	1073	1254	1130
LOC_Os01g09900	0	0.000481464	0	0	2	0
LOC_Os01g09930	0.00100376	0.000722195	0	4	3	0
LOC_Os01g09960	0.000501882	0.000481464	0.000345961	2	2	2
LOC_Os01g09980	0.000250941	0	0.00017298	1	0	1
LOC_Os01g09990	0.00351317	0.00577756	0.0197198	14	24	114
LOC_Os01g10000	0.00100376	0.000722195	0.00121086	4	3	7
LOC_Os01g10010	0.0208281	0.0267212	0.0243902	83	111	141
LOC_Os01g10020	0.0755332	0.0765527	0.0712679	301	318	412
LOC_Os01g10030	0.000752823	0.000962927	0.00103788	3	4	6
LOC_Os01g10040	0.0534504	0.0734232	0.0645217	213	305	373
LOC_Os01g10050	0.136512	0.178864	0.115205	544	743	666
LOC_Os01g10060	0.000501882	0.000240732	0.000345961	2	1	2
LOC_Os01g10070	0.0115433	0.0216659	0.0140114	46	90	81
LOC_Os01g10080	0.754831	1.16731	0.538834	3008	4849	3115
LOC_Os01g10090	0.00175659	0.00264805	0.00276769	7	11	16
LOC_Os01g10100	0.0326223	0.0498315	0.0300986	130	207	174
LOC_Os01g10110	0.0145546	0.043091	0.008822	58	179	51
LOC_Os01g10130	0.00627353	0.0154068	0.0114167	25	64	66
LOC_Os01g10140	0.0968632	0.105681	0.0951392	386	439	550
LOC_Os01g10150	0.851694	0.808137	0.546964	3394	3357	3162
LOC_Os01g10180	0.000250941	0.000481464	0.000691922	1	2	4
LOC_Os01g10195	0.000752823	0.00312951	0.00207577	3	13	12
LOC_Os01g10210	0.0115433	0.0221473	0.0138384	46	92	80
LOC_Os01g10230	0.00100376	0.000962927	0.00103788	4	4	6
LOC_Os01g10250	0.113425	0.171642	0.127141	452	713	735
LOC_Os01g10260	0	0	0.00017298	0	0	1
LOC_Os01g10270	0	0.000722195	0.00017298	0	3	1
LOC_Os01g10280	0.109159	0.0967742	0.0790521	435	402	457
LOC_Os01g10290	0.174404	0.242658	0.156028	695	1008	902
LOC_Os01g10300	0.0233375	0.0207029	0.0141844	93	86	82
LOC_Os01g10320	0.00752823	0.0125181	0.00588134	30	52	34
LOC_Os01g10340	0.0589711	0.0649976	0.0396125	235	270	229
LOC_Os01g10350	0.0489335	0.0784786	0.044456	195	326	257
LOC_Os01g10370	0.00125471	0.00120366	0.00138384	5	5	8
LOC_Os01g10400	8.67001	9.1507	6.43799	34550	38012	37218
LOC_Os01g10430	0.159348	0.176938	0.121432	635	735	702
LOC_Os01g10440	0.0572146	0.0806452	0.0524131	228	335	303
LOC_Os01g10450	0.0795483	0.106885	0.0830306	317	444	480
LOC_Os01g10460	0.00376412	0.00866635	0.00380557	15	36	22
LOC_Os01g10480	0.0055207	0.00698122	0.00138384	22	29	8
LOC_Os01g10490	0.0235885	0.0274434	0.0211036	94	114	122
LOC_Os01g10504	0.31468	0.317285	0.30704	1254	1318	1775
LOC_Os01g10520	0.0451694	0.0621088	0.0569106	180	258	329
LOC_Os01g10530	0.121957	0.156957	0.176786	486	652	1022
LOC_Os01g10580	0.0200753	0.0317766	0.0306175	80	132	177
LOC_Os01g10590	0.0140527	0.0117959	0.0105518	56	49	61
LOC_Os01g10600	0.000501882	0.00192585	0.00138384	2	8	8
LOC_Os01g10610	0.271016	0.267935	0.231794	1080	1113	1340
LOC_Os01g10630	0.021079	0.0185364	0.0150493	84	77	87
LOC_Os01g10640	0.000752823	0.000481464	0	3	2	0
LOC_Os01g10670	0.000752823	0	0.000345961	3	0	2
LOC_Os01g10680	0.0499373	0.0563312	0.0468777	199	234	271
LOC_Os01g10690	0.0398996	0.0597015	0.0396125	159	248	229
LOC_Os01g10700	0	0	0.000691922	0	0	4
LOC_Os01g10740	0.000501882	0.000240732	0.00017298	2	1	1
LOC_Os01g10770	0.000250941	0.000240732	0.000691922	1	1	4
LOC_Os01g10780	0.000501882	0.000240732	0	2	1	0
LOC_Os01g10790	0.0486826	0.05922	0.0370178	194	246	214
LOC_Os01g10800	0.0125471	0.0146846	0.00813008	50	61	47
LOC_Os01g10810	0.000250941	0.00120366	0.00017298	1	5	1
LOC_Os01g10820	0.283312	0.366153	0.180419	1129	1521	1043
LOC_Os01g10830	0.00526976	0.0060183	0.00968691	21	25	56
LOC_Os01g10840	0.248432	0.34208	0.226777	990	1421	1311
LOC_Os01g10850	0.484316	0.548146	0.560976	1930	2277	3243
LOC_Os01g10860	0.0481807	0.0609052	0.0283688	192	253	164
LOC_Os01g10870	0	0.000481464	0	0	2	0
LOC_Os01g10880	0.0198243	0.0293693	0.0141844	79	122	82
LOC_Os01g10890	0.0145546	0.0182956	0.0150493	58	76	87
LOC_Os01g10900	0.00928482	0.0120366	0.00467047	37	50	27
LOC_Os01g10920	0.00225847	0.00216659	0.00103788	9	9	6
LOC_Os01g10930	0.11468	0.100385	0.0819927	457	417	474
LOC_Os01g10940	0.00100376	0	0	4	0	0
LOC_Os01g10950	0.017064	0.0207029	0.0185089	68	86	107
LOC_Os01g10960	0.00175659	0.00288878	0.00328663	7	12	19
LOC_Os01g10980	0.000501882	0.000240732	0.00103788	2	1	6
LOC_Os01g10990	0	0.000240732	0.00017298	0	1	1
LOC_Os01g11020	0.000250941	0.00144439	0.0017298	1	6	10
LOC_Os01g11040	0.280301	0.383245	0.252206	1117	1592	1458
LOC_Os01g11054	0.100125	0.166586	0.158796	399	692	918
LOC_Os01g11070	0.137014	0.162494	0.11434	546	675	661
LOC_Os01g11080	0	0.000240732	0.000345961	0	1	2
LOC_Os01g11110	0.0745295	0.0796822	0.0512022	297	331	296
LOC_Os01g11120	0.111418	0.117959	0.0816468	444	490	472
LOC_Os01g11130	0.0825596	0.147569	0.0851064	329	613	492
LOC_Os01g11150	0.00200753	0.00337025	0.0017298	8	14	10
LOC_Os01g11160	0.0973651	0.121329	0.0991178	388	504	573
LOC_Os01g11170	0.00100376	0.000240732	0.00017298	4	1	1
LOC_Os01g11210	0.000752823	0.000722195	0.000518941	3	3	3
LOC_Os01g11220	0.000501882	0.000722195	0.00242173	2	3	14
LOC_Os01g11230	0.22409	0.244584	0.21882	893	1016	1265
LOC_Os01g11240	0.42133	0.490852	0.425186	1679	2039	2458
LOC_Os01g11250	0.0188206	0.0204622	0.0166061	75	85	96
LOC_Os01g11260	0.0516939	0.0435725	0.0375368	206	181	217
LOC_Os01g11270	0.000752823	0.00144439	0.000345961	3	6	2
LOC_Os01g11300	0.00175659	0.00120366	0.00276769	7	5	16
LOC_Os01g11330	0	0	0.00017298	0	0	1
LOC_Os01g11340	0.0278545	0.023351	0.0404774	111	97	234
LOC_Os01g11350	0.00200753	0.00120366	0.00259471	8	5	15
LOC_Os01g11360	0.00175659	0.00192585	0.00294067	7	8	17
LOC_Os01g11370	0.193726	0.170679	0.145304	772	709	840
LOC_Os01g11390	0	0.000240732	0	0	1	0
LOC_Os01g11400	0.00150565	0.00361098	0.00242173	6	15	14
LOC_Os01g11414	0.029862	0.0404429	0.0204117	119	168	118
LOC_Os01g11430	0.00351317	0.00962927	0.00432451	14	40	25
LOC_Os01g11460	0.00351317	0.00818488	0.00761114	14	34	44
LOC_Os01g11470	0	0.000481464	0.000691922	0	2	4
LOC_Os01g11480	0.0125471	0.01974	0.0193738	50	82	112
LOC_Os01g11500	0.000501882	0.000240732	0.000345961	2	1	2
LOC_Os01g11510	0.000250941	0.000481464	0	1	2	0
LOC_Os01g11520	0.00225847	0.00192585	0.00259471	9	8	15
LOC_Os01g11550	0.0097867	0.0105922	0.0119357	39	44	69
LOC_Os01g11570	0.0981179	0.103755	0.0832036	391	431	481
LOC_Os01g11580	0.081054	0.110737	0.0847604	323	460	490
LOC_Os01g11590	0.0414053	0.0560905	0.0453209	165	233	262
LOC_Os01g11600	0.0102886	0.0512759	0.0724788	41	213	419
LOC_Os01g11620	0.614806	0.649254	0.574295	2450	2697	3320
LOC_Os01g11650	0.207528	0.258305	0.385054	827	1073	2226
LOC_Os01g11660	0.00100376	0.00216659	0.000518941	4	9	3
LOC_Os01g11670	0.00225847	0.00505537	0.00311365	9	21	18
LOC_Os01g11680	0	0.000240732	0	0	1	0
LOC_Os01g11690	0.000501882	0	0	2	0	0
LOC_Os01g11700	0.00276035	0.00288878	0.00345961	11	12	20
LOC_Os01g11710	0.0303639	0.0370727	0.0247362	121	154	143
LOC_Os01g11720	0.000250941	0	0	1	0	0
LOC_Os01g11750	0	0	0.000518941	0	0	3
LOC_Os01g11760	0	0.000481464	0.00017298	0	2	1
LOC_Os01g11770	0	0.000481464	0	0	2	0
LOC_Os01g11780	0.00476788	0.00505537	0.0062273	19	21	36
LOC_Os01g11810	0.0346299	0.0416466	0.0325203	138	173	188
LOC_Os01g11820	0.00501882	0.00938854	0.00951392	20	39	55
LOC_Os01g11850	0.000752823	0	0	3	0	0
LOC_Os01g11860	0.0233375	0.0320173	0.0313095	93	133	181
LOC_Os01g11870	0.000752823	0	0.00017298	3	0	1
LOC_Os01g11880	0.139272	0.167068	0.148763	555	694	860
LOC_Os01g11900	1.53476	1.65864	1.08147	6116	6890	6252
LOC_Os01g11910	0.0419072	0.0912374	0.0662515	167	379	383
LOC_Os01g11920	0.147553	0.141791	0.179727	588	589	1039
LOC_Os01g11940	0.120201	0.2039	0.141152	479	847	816
LOC_Os01g11946	0.135508	0.194271	0.142709	540	807	825
LOC_Os01g11952	0.0971142	0.136254	0.0818198	387	566	473
LOC_Os01g11960	0.105897	0.144198	0.11088	422	599	641
LOC_Os01g11970	0.00953576	0.0125181	0.00432451	38	52	25
LOC_Os01g11980	0.0248432	0.0353876	0.0186819	99	147	108
LOC_Os01g11990	0.004266	0.00890708	0.00691922	17	37	40
LOC_Os01g12000	0.012798	0.0105922	0.00916796	51	44	53
LOC_Os01g12020	0.00175659	0.00168512	0.000345961	7	7	2
LOC_Os01g12030	0.0313676	0.0317766	0.00726518	125	132	42
LOC_Os01g12060	0.00752823	0.0129995	0.0143574	30	54	83
LOC_Os01g12070	0.0055207	0.00866635	0.00259471	22	36	15
LOC_Os01g12080	0.261982	0.279249	0.244248	1044	1160	1412
LOC_Os01g12090	0.128482	0.140106	0.0690192	512	582	399
LOC_Os01g12100	0.038143	0.0560905	0.107075	152	233	619
LOC_Os01g12110	0.000501882	0.000240732	0.00138384	2	1	8
LOC_Os01g12130	0.00100376	0.000481464	0.00103788	4	2	6
LOC_Os01g12140	0	0.000240732	0	0	1	0
LOC_Os01g12160	0.136261	0.221955	0.111572	543	922	645
LOC_Os01g12180	0.04266	0.0440539	0.0335582	170	183	194
LOC_Os01g12190	0.0539523	0.0546461	0.026812	215	227	155
LOC_Os01g12200	0.0730238	0.122051	0.0685003	291	507	396
LOC_Os01g12210	0.00526976	0.00649976	0.0148763	21	27	86
LOC_Os01g12220	0.00351317	0.00674049	0.00484345	14	28	28
LOC_Os01g12230	0.00577164	0.00433317	0.00363259	23	18	21
LOC_Os01g12240	0.00225847	0.00192585	0.000864902	9	8	5
LOC_Os01g12250	0.00401506	0.000962927	0.00103788	16	4	6
LOC_Os01g12260	0.033877	0.0308137	0.01799	135	128	104
LOC_Os01g12270	0.016813	0.0544054	0.0325203	67	226	188
LOC_Os01g12280	0.0973651	0.13481	0.0665975	388	560	385
LOC_Os01g12290	0.00577164	0.00505537	0.00242173	23	21	14
LOC_Os01g12304	0.00526976	0.0144439	0.0126276	21	60	73
LOC_Os01g12320	0.0278545	0.0245546	0.0330393	111	102	191
LOC_Os01g12330	0.00100376	0	0.0017298	4	0	10
LOC_Os01g12340	0.097867	0.126143	0.161391	390	524	933
LOC_Os01g12350	0.00301129	0.00818488	0.00605432	12	34	35
LOC_Os01g12360	0.00150565	0.00337025	0.00155682	6	14	9
LOC_Os01g12374	0.00401506	0.00361098	0.00259471	16	15	15
LOC_Os01g12381	0.00702635	0.0122773	0.00899498	28	51	52
LOC_Os01g12390	0.158595	0.187289	0.176267	632	778	1019
LOC_Os01g12400	0.038143	0.0751083	0.0422072	152	312	244
LOC_Os01g12410	0.00702635	0.0103515	0.00813008	28	43	47
LOC_Os01g12420	0.0107905	0.00987	0.0323473	43	41	187
LOC_Os01g12430	0.021079	0.0344247	0.0302716	84	143	175
LOC_Os01g12440	0.0283563	0.0300915	0.0195468	113	125	113
LOC_Os01g12460	0.00702635	0.0173327	0.00847604	28	72	49
LOC_Os01g12464	0.0220828	0.0375542	0.0186819	88	156	108
LOC_Os01g12470	0.0715182	0.100626	0.0754195	285	418	436
LOC_Os01g12480	0.0815558	0.136976	0.0572565	325	569	331
LOC_Os01g12490	0	0.000481464	0	0	2	0
LOC_Os01g12520	0.0521957	0.0642754	0.0304446	208	267	176
LOC_Os01g12530	0.288833	0.396726	0.216399	1151	1648	1251
LOC_Os01g12540	0.132497	0.206548	0.11088	528	858	641
LOC_Os01g12550	0.0895859	0.104718	0.0640028	357	435	370
LOC_Os01g12560	0.0260979	0.0438132	0.0307905	104	182	178
LOC_Os01g12570	0	0.000240732	0.00017298	0	1	1
LOC_Os01g12580	0.178419	0.229658	0.320533	711	954	1853
LOC_Os01g12590	0.00301129	0	0.00121086	12	0	7
LOC_Os01g12600	0.00125471	0	0.000864902	5	0	5
LOC_Os01g12610	0.00225847	0.000722195	0.0017298	9	3	10
LOC_Os01g12640	0.04266	0.0519981	0.0406504	170	216	235
LOC_Os01g12650	0.307403	0.324747	0.20083	1225	1349	1161
LOC_Os01g12660	0.226349	0.232306	0.237156	902	965	1371
LOC_Os01g12670	0.0647428	0.112422	0.0749005	258	467	433
LOC_Os01g12680	0.00376412	0.00409244	0.00432451	15	17	25
LOC_Os01g12690	0.000250941	0.00216659	0.000345961	1	9	2
LOC_Os01g12710	0.378168	0.519981	0.26293	1507	2160	1520
LOC_Os01g12720	0.0998745	0.128551	0.0980799	398	534	567
LOC_Os01g12730	0.37064	0.495667	0.30877	1477	2059	1785
LOC_Os01g12740	0.0291092	0.0428503	0.0397855	116	178	230
LOC_Os01g12750	0.0318695	0.03948	0.0321744	127	164	186
LOC_Os01g12760	0.00853199	0.0199807	0.0119357	34	83	69
LOC_Os01g12770	0.0138018	0.0231103	0.0171251	55	96	99
LOC_Os01g12790	0.000752823	0.00216659	0.00190278	3	9	11
LOC_Os01g12800	0.0489335	0.0775156	0.052932	195	322	306
LOC_Os01g12810	0.068256	0.174771	0.0963501	272	726	557
LOC_Os01g12820	0.303137	0.285749	0.220896	1208	1187	1277
LOC_Os01g12830	0.0797992	0.0917188	0.0849334	318	381	491
LOC_Os01g12840	0.0336261	0.0510351	0.0422072	134	212	244
LOC_Os01g12860	0.021079	0.0247954	0.0140114	84	103	81
LOC_Os01g12870	0.191468	0.237602	0.142709	763	987	825
LOC_Os01g12880	0.372396	0.367838	0.40685	1484	1528	2352
LOC_Os01g12890	0.131242	0.221955	0.123162	523	922	712
LOC_Os01g12900	0.0331242	0.0474242	0.0318284	132	197	184
LOC_Os01g12910	0.00828105	0.0127588	0.00674624	33	53	39
LOC_Os01g12920	0.0120452	0.00914781	0.00657326	48	38	38
LOC_Os01g12930	0.00175659	0.00288878	0.00259471	7	12	15
LOC_Os01g12950	0.0670013	0.0536832	0.043937	267	223	254
LOC_Os01g12990	0	0	0.000691922	0	0	4
LOC_Os01g13000	0.0250941	0.0397208	0.0188549	100	165	109
LOC_Os01g13024	0	0.000481464	0.00017298	0	2	1
LOC_Os01g13030	0.125972	0.148772	0.121432	502	618	702
LOC_Os01g13050	0.00175659	0.00361098	0.0017298	7	15	10
LOC_Os01g13060	0.171142	0.163938	0.13873	682	681	802
LOC_Os01g13070	0.00652447	0.013481	0.00570835	26	56	33
LOC_Os01g13080	0.181681	0.226288	0.106383	724	940	615
LOC_Os01g13090	0.0825596	0.0982186	0.0724788	329	408	419
LOC_Os01g13100	0.171895	0.178864	0.118665	685	743	686
LOC_Os01g13120	0.00250941	0.00192585	0.00501643	10	8	29
LOC_Os01g13130	0.050941	0.0421281	0.0366719	203	175	212
LOC_Os01g13140	0.000250941	0	0.000518941	1	0	3
LOC_Os01g13150	0.175659	0.193067	0.132157	700	802	764
LOC_Os01g13160	0.313927	0.395522	0.389379	1251	1643	2251
LOC_Os01g13170	0.231619	0.324747	0.252551	923	1349	1460
LOC_Os01g13180	0.0672522	0.0811266	0.0453209	268	337	262
LOC_Os01g13190	0.132497	0.139624	0.0875281	528	580	506
LOC_Os01g13200	0.719699	0.816803	0.545234	2868	3393	3152
LOC_Os01g13210	0.200753	0.394559	0.563397	800	1639	3257
LOC_Os01g13229	0.00652447	0.00409244	0.00103788	26	17	6
LOC_Os01g13250	0.00853199	0.0108329	0.00605432	34	45	35
LOC_Os01g13260	0.00577164	0.00938854	0.00467047	23	39	27
LOC_Os01g13270	0.00200753	0.00433317	0.0017298	8	18	10
LOC_Os01g13280	0.223839	0.332691	0.180246	892	1382	1042
LOC_Os01g13285	0.000752823	0.00120366	0	3	5	0
LOC_Os01g13300	0.0343789	0.0272027	0.0181629	137	113	105
LOC_Os01g13310	0.000250941	0.000240732	0.00017298	1	1	1
LOC_Os01g13320	0.00225847	0.0052961	0.00570835	9	22	33
LOC_Os01g13330	0.000250941	0.000240732	0	1	1	0
LOC_Os01g13340	0.000250941	0.000240732	0.00017298	1	1	1
LOC_Os01g13350	0.0386449	0.0546461	0.0302716	154	227	175
LOC_Os01g13360	3.11217	3.87626	1.8969	12402	16102	10966
LOC_Os01g13370	0.23739	0.268175	0.234389	946	1114	1355
LOC_Os01g13380	0.000250941	0.000240732	0	1	1	0
LOC_Os01g13390	0.0489335	0.0616273	0.0434181	195	256	251
LOC_Os01g13404	0.0582183	0.0758305	0.0472237	232	315	273
LOC_Os01g13420	0.0908407	0.0977371	0.0832036	362	406	481
LOC_Os01g13430	0.330991	0.419114	0.230064	1319	1741	1330
LOC_Os01g13440	0	0.000240732	0	0	1	0
LOC_Os01g13450	0.000501882	0.00192585	0.00121086	2	8	7
LOC_Os01g13460	1.27553	1.30886	0.830306	5083	5437	4800
LOC_Os01g13470	0.473777	0.595089	0.355475	1888	2472	2055
LOC_Os01g13480	0.0273526	0.052961	0.0463588	109	220	268
LOC_Os01g13490	0.0265997	0.0235917	0.0140114	106	98	81
LOC_Os01g13500	0.000501882	0.000240732	0.000864902	2	1	5
LOC_Os01g13520	0.459222	0.626625	0.32503	1830	2603	1879
LOC_Os01g13530	0.0125471	0.0151661	0.0122816	50	63	71
LOC_Os01g13540	0.0845671	0.113625	0.120048	337	472	694
LOC_Os01g13550	0.0456713	0.0640347	0.0501643	182	266	290
LOC_Os01g13560	0	0.000240732	0	0	1	0
LOC_Os01g13570	0.0117942	0.0137217	0.0128006	47	57	74
LOC_Os01g13610	0.00702635	0.0182956	0.035115	28	76	203
LOC_Os01g13620	0.000752823	0	0.00017298	3	0	1
LOC_Os01g13630	0	0	0.000345961	0	0	2
LOC_Os01g13650	0	0	0.00017298	0	0	1
LOC_Os01g13660	0.0353827	0.0633125	0.0473966	141	263	274
LOC_Os01g13690	0.104141	0.114107	0.0823387	415	474	476
LOC_Os01g13700	0.211543	0.288156	0.183705	843	1197	1062
LOC_Os01g13710	0.00150565	0.00144439	0.000518941	6	6	3
LOC_Os01g13720	0.0245922	0.0293693	0.0133195	98	122	77
LOC_Os01g13730	0.218068	0.259268	0.183532	869	1077	1061
LOC_Os01g13740	0.0559598	0.092441	0.0685003	223	384	396
LOC_Os01g13760	0.340778	0.344728	0.21709	1358	1432	1255
LOC_Os01g13770	0.0132999	0.0113144	0.0159142	53	47	92
LOC_Os01g13780	0.00250941	0.000722195	0.00155682	10	3	9
LOC_Os01g13800	0.0574655	0.0688493	0.0735167	229	286	425
LOC_Os01g13830	0.000501882	0.000722195	0.000345961	2	3	2
LOC_Os01g13930	0.00501882	0.00481464	0.00518941	20	20	30
LOC_Os01g13940	0.0642409	0.0832932	0.0449749	256	346	260
LOC_Os01g13950	0.00501882	0.00866635	0.00397855	20	36	23
LOC_Os01g14010	0.000501882	0.00168512	0.00242173	2	7	14
LOC_Os01g14020	0.0185696	0.0214251	0.00899498	74	89	52
LOC_Os01g14030	0.000250941	0	0	1	0	0
LOC_Os01g14040	0.0574655	0.0495908	0.0325203	229	206	188
LOC_Os01g14050	0.111669	0.122292	0.177478	445	508	1026
LOC_Os01g14060	0.000501882	0.000240732	0.000345961	2	1	2
LOC_Os01g14070	0.0644918	0.0796822	0.0492994	257	331	285
LOC_Os01g14080	0.0125471	0.0125181	0.0136655	50	52	79
LOC_Os01g14090	0.0107905	0.0158883	0.00934094	43	66	54
LOC_Os01g14100	0.155082	0.18103	0.135963	618	752	786
LOC_Os01g14110	0.0205772	0.0238325	0.0157412	82	99	91
LOC_Os01g14120	0	0	0.00017298	0	0	1
LOC_Os01g14130	0.00125471	0.00192585	0.000864902	5	8	5
LOC_Os01g14140	0.0386449	0.0491093	0.0197198	154	204	114
LOC_Os01g14160	0	0.000240732	0.000691922	0	1	4
LOC_Os01g14170	0.000501882	0	0	2	0	0
LOC_Os01g14200	0	0.00288878	0	0	12	0
LOC_Os01g14220	0.0117942	0.0267212	0.0150493	47	111	87
LOC_Os01g14310	0.00476788	0.00192585	0.00207577	19	8	12
LOC_Os01g14330	0.000250941	0.000240732	0	1	1	0
LOC_Os01g14370	0.502886	0.695234	0.413423	2004	2888	2390
LOC_Os01g14410	0.461982	0.677901	0.36447	1841	2816	2107
LOC_Os01g14420	0.012798	0.0204622	0.00916796	51	85	53
LOC_Os01g14430	0	0	0.00017298	0	0	1
LOC_Os01g14440	0.0376412	0.062831	0.0828576	150	261	479
LOC_Os01g14510	0.0240903	0.0211844	0.0243902	96	88	141
LOC_Os01g14514	0.012798	0.0144439	0.0126276	51	60	73
LOC_Os01g14520	0.00150565	0.00264805	0.00536239	6	11	31
LOC_Os01g14530	0.000250941	0	0	1	0	0
LOC_Os01g14540	0.000250941	0.000722195	0.00017298	1	3	1
LOC_Os01g14550	0.00301129	0.00361098	0.00363259	12	15	21
LOC_Os01g14580	0.0905897	0.1117	0.0849334	361	464	491
LOC_Os01g14590	0.00250941	0.0052961	0.00467047	10	22	27
LOC_Os01g14610	0.116437	0.171642	0.0939284	464	713	543
LOC_Os01g14630	0.00100376	0.00120366	0.000518941	4	5	3
LOC_Os01g14640	0.00225847	0.00264805	0.00242173	9	11	14
LOC_Os01g14650	0.000501882	0	0	2	0	0
LOC_Os01g14660	0.000501882	0	0.000345961	2	0	2
LOC_Os01g14670	0.0353827	0.0214251	0.0290607	141	89	168
LOC_Os01g14690	0.156085	0.220029	0.16191	622	914	936
LOC_Os01g14720	0.00376412	0.00577756	0.00553537	15	24	32
LOC_Os01g14730	0	0	0.000691922	0	0	4
LOC_Os01g14760	0.000501882	0.00120366	0.00190278	2	5	11
LOC_Os01g14770	0.0562108	0.0584978	0.0653866	224	243	378
LOC_Os01g14790	0.0564617	0.0902744	0.0475696	225	375	275
LOC_Os01g14800	0	0.000481464	0	0	2	0
LOC_Os01g14810	0.139272	0.161772	0.11434	555	672	661
LOC_Os01g14820	0.122961	0.149254	0.104307	490	620	603
LOC_Os01g14830	0.0956085	0.129514	0.0579485	381	538	335
LOC_Os01g14840	0.188206	0.228936	0.161564	750	951	934
LOC_Os01g14850	0.0378921	0.0527203	0.0314824	151	219	182
LOC_Os01g14860	1.49737	2.14444	1.27902	5967	8908	7394
LOC_Os01g14870	0.0386449	0.05922	0.0342501	154	246	198
LOC_Os01g14880	0.000752823	0.00144439	0.00207577	3	6	12
LOC_Os01g14890	0.00225847	0.00264805	0.00207577	9	11	12
LOC_Os01g14900	0	0.000481464	0	0	2	0
LOC_Os01g14920	0.0564617	0.0693308	0.0501643	225	288	290
LOC_Os01g14926	0.000501882	0.00144439	0.000864902	2	6	5
LOC_Os01g14932	0.27478	0.293693	0.268639	1095	1220	1553
LOC_Os01g14950	1.13024	1.44415	1.05276	4504	5999	6086
LOC_Os01g14960	0.00351317	0.000962927	0.00328663	14	4	19
LOC_Os01g14970	0.000250941	0	0.00017298	1	0	1
LOC_Os01g14980	0.0795483	0.10183	0.0567376	317	423	328
LOC_Os01g14990	0.000250941	0.000722195	0.000864902	1	3	5
LOC_Os01g15000	0.510163	0.614348	0.39059	2033	2552	2258
LOC_Os01g15010	0.51995	0.837987	0.544024	2072	3481	3145
LOC_Os01g15020	1.85571	2.11387	1.45528	7395	8781	8413
LOC_Os01g15029	0.18143	0.317766	0.216399	723	1320	1251
LOC_Os01g15039	0.00175659	0.00120366	0.00103788	7	5	6
LOC_Os01g15100	0	0.000481464	0.000345961	0	2	2
LOC_Os01g15110	0.520954	0.560905	0.45096	2076	2330	2607
LOC_Os01g15120	0.176161	0.187289	0.120913	702	778	699
LOC_Os01g15130	0	0.00120366	0	0	5	0
LOC_Os01g15200	0.000250941	0.000240732	0	1	1	0
LOC_Os01g15210	0.000501882	0.00168512	0.00121086	2	7	7
LOC_Os01g15220	0.00125471	0.000962927	0	5	4	0
LOC_Os01g15240	0.000250941	0.00120366	0.000345961	1	5	2
LOC_Os01g15250	0	0.000481464	0.00017298	0	2	1
LOC_Os01g15260	0.0720201	0.101348	0.0740356	287	421	428
LOC_Os01g15270	0.656211	1.85676	1.49109	2615	7713	8620
LOC_Os01g15290	0.0732748	0.099663	0.0536239	292	414	310
LOC_Os01g15300	0.10389	0.089793	0.0655596	414	373	379
LOC_Os01g15310	0.14655	0.211603	0.113648	584	879	657
LOC_Os01g15320	0.00928482	0.0052961	0.00726518	37	22	42
LOC_Os01g15340	0.00401506	0.0125181	0.0079571	16	52	46
LOC_Os01g15350	0.18921	0.198604	0.159834	754	825	924
LOC_Os01g15380	0.000250941	0	0.00017298	1	0	1
LOC_Os01g15390	0.0055207	0.0120366	0.0131465	22	50	76
LOC_Os01g15399	0.0203262	0.0303322	0.0306175	81	126	177
LOC_Os01g15448	0.0276035	0.0353876	0.0143574	110	147	83
LOC_Os01g15460	0.846424	0.985075	0.719426	3373	4092	4159
LOC_Os01g15470	0.112673	0.164901	0.144266	449	685	834
LOC_Os01g15480	0.0301129	0.0272027	0.017471	120	113	101
LOC_Os01g15490	0.34128	0.397689	0.249957	1360	1652	1445
LOC_Os01g15510	0.00100376	0.000722195	0.00380557	4	3	22
LOC_Os01g15520	0.00727729	0.00288878	0.00449749	29	12	26
LOC_Os01g15530	0.00250941	0.00409244	0.00294067	10	17	17
LOC_Os01g15540	0.00526976	0.00192585	0.00121086	21	8	7
LOC_Os01g15550	0	0.000240732	0	0	1	0
LOC_Os01g15560	0.000250941	0	0	1	0	0
LOC_Os01g15580	0.016813	0.013481	0.0134925	67	56	78
LOC_Os01g15600	0.197992	0.272027	0.181629	789	1130	1050
LOC_Os01g15610	0.0195734	0.0238325	0.0214496	78	99	124
LOC_Os01g15620	0	0	0.00017298	0	0	1
LOC_Os01g15630	0.532999	0.782138	0.487805	2124	3249	2820
LOC_Os01g15640	0.262986	0.290804	0.473275	1048	1208	2736
LOC_Os01g15660	0.0619824	0.0659605	0.0437641	247	274	253
LOC_Os01g15709	0	0	0.00017298	0	0	1
LOC_Os01g15740	0.00526976	0.00674049	0.00761114	21	28	44
LOC_Os01g15750	0	0	0.00017298	0	0	1
LOC_Os01g15770	0.0331242	0.0373134	0.0152223	132	155	88
LOC_Os01g15780	0.104893	0.13818	0.101021	418	574	584
LOC_Os01g15790	0.161606	0.127829	0.0956582	644	531	553
LOC_Os01g15830	0.00928482	0.00746269	0.0062273	37	31	36
LOC_Os01g15840	0.00351317	0.00842561	0.00432451	14	35	25
LOC_Os01g15850	0.072522	0.0864227	0.0456668	289	359	264
LOC_Os01g15860	0.0486826	0.0950891	0.0491264	194	395	284
LOC_Os01g15880	0.00100376	0.00168512	0.00207577	4	7	12
LOC_Os01g15890	0.00677541	0.00914781	0.00570835	27	38	33
LOC_Os01g15900	0.0321205	0.0633125	0.0614081	128	263	355
LOC_Os01g15910	0.00125471	0.00312951	0.00276769	5	13	16
LOC_Os01g15920	0.000501882	0.00216659	0.000345961	2	9	2
LOC_Os01g15934	0	0.000722195	0	0	3	0
LOC_Os01g15950	0	0.000722195	0.000345961	0	3	2
LOC_Os01g15970	0.0391468	0.033221	0.0281958	156	138	163
LOC_Os01g15979	0.0592221	0.0987	0.0614081	236	410	355
LOC_Os01g15990	0.00125471	0.00433317	0.00761114	5	18	44
LOC_Os01g16000	0.633877	0.912614	0.549732	2526	3791	3178
LOC_Os01g16010	0.0908407	0.119884	0.0550078	362	498	318
LOC_Os01g16020	0.00652447	0.0103515	0.00467047	26	43	27
LOC_Os01g16030	0.038143	0.0327395	0.044629	152	136	258
LOC_Os01g16040	4.00728	2.80067	2.24754	15969	11634	12993
LOC_Os01g16050	0.00200753	0.0060183	0.00415153	8	25	24
LOC_Os01g16060	0.0188206	0.0125181	0.00951392	75	52	55
LOC_Os01g16070	0.00250941	0.00216659	0.00380557	10	9	22
LOC_Os01g16080	0.0411543	0.0686086	0.0364989	164	285	211
LOC_Os01g16090	0.262986	0.347857	0.198409	1048	1445	1147
LOC_Os01g16100	0.0333752	0.0560905	0.0302716	133	233	175
LOC_Os01g16110	0.282811	0.306452	0.202214	1127	1273	1169
LOC_Os01g16120	0.00476788	0.0105922	0.00328663	19	44	19
LOC_Os01g16124	0.126474	0.146606	0.121086	504	609	700
LOC_Os01g16130	0.0632371	0.0917188	0.0700571	252	381	405
LOC_Os01g16140	0.0301129	0.0471834	0.0567376	120	196	328
LOC_Os01g16146	0.0963614	0.0854598	0.0785331	384	355	454
LOC_Os01g16152	0.154329	0.169716	0.103788	615	705	600
LOC_Os01g16170	0.0918444	0.157198	0.130427	366	653	754
LOC_Os01g16180	0.263237	0.359653	0.252033	1049	1494	1457
LOC_Os01g16190	0.328482	0.489167	0.321225	1309	2032	1857
LOC_Os01g16200	0	0	0.000345961	0	0	2
LOC_Os01g16210	0.0183187	0.0187771	0.017298	73	78	100
LOC_Os01g16220	0.0283563	0.0481464	0.0243902	113	200	141
LOC_Os01g16230	0.00476788	0.00433317	0.00311365	19	18	18
LOC_Os01g16240	0.11192	0.0943669	0.101367	446	392	586
LOC_Os01g16250	0.000501882	0.000481464	0.00155682	2	2	9
LOC_Os01g16260	0.150816	0.174049	0.166061	601	723	960
LOC_Os01g16270	0	0	0.00017298	0	0	1
LOC_Os01g16290	0.126474	0.136976	0.079398	504	569	459
LOC_Os01g16310	0.0198243	0.0156476	0.0344231	79	65	199
LOC_Os01g16320	0	0.000481464	0.000864902	0	2	5
LOC_Os01g16330	0.128231	0.179586	0.139422	511	746	806
LOC_Os01g16340	0.0175659	0.0146846	0.00951392	70	61	55
LOC_Os01g16350	0.233877	0.252768	0.162429	932	1050	939
LOC_Os01g16354	0.183187	0.247954	0.164331	730	1030	950
LOC_Os01g16360	0.000250941	0	0	1	0	0
LOC_Os01g16370	0.0225847	0.0113144	0.0143574	90	47	83
LOC_Os01g16380	0.00250941	0.00144439	0.00276769	10	6	16
LOC_Os01g16400	0.000501882	0.00144439	0.000691922	2	6	4
LOC_Os01g16414	0.0675031	0.0808859	0.053451	269	336	309
LOC_Os01g16430	0.514178	1.02913	0.569106	2049	4275	3290
LOC_Os01g16450	0.105395	0.0724603	0.117454	420	301	679
LOC_Os01g16460	0.000501882	0.000481464	0.000345961	2	2	2
LOC_Os01g16510	0.051192	0.0568127	0.0377097	204	236	218
LOC_Os01g16520	0.152823	0.12831	0.165542	609	533	957
LOC_Os01g16530	0.0429109	0.0544054	0.0389206	171	226	225
LOC_Os01g16540	0.359598	0.400578	0.271925	1433	1664	1572
LOC_Os01g16550	0.0612296	0.0876264	0.0425532	244	364	246
LOC_Os01g16600	0.0431619	0.0442947	0.0290607	172	184	168
LOC_Os01g16610	0.000250941	0	0	1	0	0
LOC_Os01g16620	0.0311167	0.0613866	0.035807	124	255	207
LOC_Os01g16640	0.137516	0.235676	0.103615	548	979	599
LOC_Os01g16650	0.0120452	0.00625903	0.00691922	48	26	40
LOC_Os01g16660	0.00150565	0.00264805	0.0017298	6	11	10
LOC_Os01g16670	0.113174	0.137699	0.0949663	451	572	549
LOC_Os01g16714	0.355082	0.3091	0.185954	1415	1284	1075
LOC_Os01g16730	0.00150565	0.000722195	0.00017298	6	3	1
LOC_Os01g16740	0	0.00120366	0	0	5	0
LOC_Os01g16750	0.00828105	0.00216659	0.00380557	33	9	22
LOC_Os01g16770	0.00100376	0.00120366	0.00103788	4	5	6
LOC_Os01g16810	0.0243413	0.0334617	0.0202387	97	139	117
LOC_Os01g16850	0.00100376	0.00192585	0.00138384	4	8	8
LOC_Os01g16860	0	0.000481464	0	0	2	0
LOC_Os01g16870	1.81531	2.9025	1.47691	7234	12057	8538
LOC_Os01g16890	0.496361	0.519259	0.349939	1978	2157	2023
LOC_Os01g16900	0.247177	0.303563	0.247708	985	1261	1432
LOC_Os01g16910	0.0956085	0.107126	0.061581	381	445	356
LOC_Os01g16920	0.248934	0.50313	0.307386	992	2090	1777
LOC_Os01g16930	0.0414053	0.0527203	0.0390936	165	219	226
LOC_Os01g16940	0.147553	0.117477	0.0776682	588	488	449
LOC_Os01g16950	0.0644918	0.0606644	0.0482615	257	252	279
LOC_Os01g16960	0.0695107	0.0881078	0.110707	277	366	640
LOC_Os01g16970	0.499875	0.566201	0.383671	1992	2352	2218
LOC_Os01g16980	0.00476788	0.0113144	0.00951392	19	47	55
LOC_Os01g16990	0.000250941	0.000481464	0.000518941	1	2	3
LOC_Os01g17000	0.0100376	0.00962927	0.00536239	40	40	31
LOC_Os01g17010	0.148306	0.22027	0.187857	591	915	1086
LOC_Os01g17020	0.0780427	0.0919596	0.0735167	311	382	425
LOC_Os01g17040	0.00903388	0.01974	0.0110707	36	82	64
LOC_Os01g17050	0.0235885	0.036832	0.0525861	94	153	304
LOC_Os01g17060	0.0346299	0.0536832	0.0345961	138	223	200
LOC_Os01g17065	0.0153074	0.0175734	0.0121086	61	73	70
LOC_Os01g17070	0.0393977	0.0454983	0.0306175	157	189	177
LOC_Os01g17080	0.000250941	0	0	1	0	0
LOC_Os01g17100	0.000250941	0.000481464	0	1	2	0
LOC_Os01g17120	0.000250941	0	0	1	0	0
LOC_Os01g17150	0.0331242	0.0351468	0.0223145	132	146	129
LOC_Os01g17160	0.00100376	0.00216659	0.00103788	4	9	6
LOC_Os01g17170	0.266248	0.302118	0.276596	1061	1255	1599
LOC_Os01g17180	0.48256	0.597496	0.311192	1923	2482	1799
LOC_Os01g17190	0.361104	0.502167	0.335582	1439	2086	1940
LOC_Os01g17214	0.00401506	0.0052961	0.327625	16	22	1894
LOC_Os01g17240	0.114429	0.144439	0.0868362	456	600	502
LOC_Os01g17250	0.125721	0.18416	0.119357	501	765	690
LOC_Os01g17260	0.112673	0.164661	0.11607	449	684	671
LOC_Os01g17279	0.212045	0.292971	0.203252	845	1217	1175
LOC_Os01g17300	0.000501882	0.00240732	0.00276769	2	10	16
LOC_Os01g17320	0.0489335	0.0486278	0.0231794	195	202	134
LOC_Os01g17330	0.00828105	0.00577756	0.0119357	33	24	69
LOC_Os01g17360	0.000250941	0	0	1	0	0
LOC_Os01g17370	0	0	0.000345961	0	0	2
LOC_Os01g17390	0.0915935	0.137458	0.145131	365	571	839
LOC_Os01g17396	0.0843162	0.155513	0.13233	336	646	765
LOC_Os01g17402	0.00526976	0.0127588	0.00328663	21	53	19
LOC_Os01g17420	0.00677541	0.0113144	0.0017298	27	47	10
LOC_Os01g17430	0.640903	0.733269	0.681716	2554	3046	3941
LOC_Os01g17440	0.000250941	0.00144439	0.000518941	1	6	3
LOC_Os01g17460	0	0.000240732	0	0	1	0
LOC_Os01g17470	0.00276035	0.00144439	0.00207577	11	6	12
LOC_Os01g17990	0.00928482	0.0110737	0.0062273	37	46	36
LOC_Os01g18040	0.000250941	0	0	1	0	0
LOC_Os01g18050	0.407026	0.406596	0.238713	1622	1689	1380
LOC_Os01g18060	0.0358846	0.0471834	0.0314824	143	196	182
LOC_Os01g18070	0.305144	0.342561	0.265006	1216	1423	1532
LOC_Os01g18080	0.460226	0.732306	0.807127	1834	3042	4666
LOC_Os01g18090	0.000501882	0.00288878	0.00224875	2	12	13
LOC_Os01g18100	0.101631	0.126143	0.0911607	405	524	527
LOC_Os01g18110	0.0439147	0.0182956	0.0181629	175	76	105
LOC_Os01g18120	0.00326223	0.000240732	0.000864902	13	1	5
LOC_Os01g18140	0.000752823	0.0045739	0.00103788	3	19	6
LOC_Os01g18160	0.00326223	0.00385171	0.00311365	13	16	18
LOC_Os01g18170	0.0055207	0.0105922	0.0153953	22	44	89
LOC_Os01g18210	0.103388	0.111218	0.0681543	412	462	394
LOC_Os01g18220	0.00702635	0.00938854	0.00864902	28	39	50
LOC_Os01g18230	0.00501882	0.00505537	0.00467047	20	21	27
LOC_Os01g18240	0.0148055	0.00962927	0.00726518	59	40	42
LOC_Os01g18280	0.0326223	0.0334617	0.0314824	130	139	182
LOC_Os01g18310	0.00175659	0.00385171	0.00121086	7	16	7
LOC_Os01g18320	0.0732748	0.0705344	0.0558727	292	293	323
LOC_Os01g18360	0.0112923	0.0194993	0.0138384	45	81	80
LOC_Os01g18370	0.000250941	0	0.00017298	1	0	1
LOC_Os01g18375	0.000501882	0	0.00017298	2	0	1
LOC_Os01g18390	0.0143036	0.0442947	0.0664245	57	184	384
LOC_Os01g18400	0	0.000240732	0.00121086	0	1	7
LOC_Os01g18410	0.0195734	0.013481	0.0136655	78	56	79
LOC_Os01g18420	0	0	0.00017298	0	0	1
LOC_Os01g18440	0	0.00337025	0	0	14	0
LOC_Os01g18470	0.00225847	0	0.00017298	9	0	1
LOC_Os01g18584	0.0371393	0.0902744	0.0911607	148	375	527
LOC_Os01g18620	0	0	0.000345961	0	0	2
LOC_Os01g18630	0.424592	0.497593	0.353745	1692	2067	2045
LOC_Os01g18640	0.31468	0.434521	0.287494	1254	1805	1662
LOC_Os01g18660	0.00928482	0.0154068	0.0110707	37	64	64
LOC_Os01g18670	0.734003	0.94752	1.04688	2925	3936	6052
LOC_Os01g18710	0.000501882	0.000240732	0.000345961	2	1	2
LOC_Os01g18744	0.0506901	0.0469427	0.0496454	202	195	287
LOC_Os01g18800	0.787955	1.20077	1.88652	3140	4988	10906
LOC_Os01g18810	0.00602258	0.0108329	0.0062273	24	45	36
LOC_Os01g18830	0	0.000240732	0	0	1	0
LOC_Os01g18840	0.00501882	0.0105922	0.00778412	20	44	45
LOC_Os01g18850	0.166625	0.222195	0.197371	664	923	1141
LOC_Os01g18860	0.004266	0.00818488	0.197544	17	34	1142
LOC_Os01g18870	0.000250941	0.000722195	0	1	3	0
LOC_Os01g18880	0.059473	0.0649976	0.0470507	237	270	272
LOC_Os01g18890	0.00100376	0.000722195	0.000864902	4	3	5
LOC_Os01g18900	0.00150565	0.00144439	0.00017298	6	6	1
LOC_Os01g18910	0.00150565	0.000722195	0.000345961	6	3	2
LOC_Os01g18970	0	0.000962927	0	0	4	0
LOC_Os01g19020	0.00100376	0.00240732	0.00345961	4	10	20
LOC_Os01g19030	0	0	0.00017298	0	0	1
LOC_Os01g19050	0	0	0.00017298	0	0	1
LOC_Os01g19090	0	0	0.00847604	0	0	49
LOC_Os01g19100	0	0	0.000345961	0	0	2
LOC_Os01g19120	0.00326223	0.017092	0.0254281	13	71	147
LOC_Os01g19130	0.233626	0.347135	0.238194	931	1442	1377
LOC_Os01g19140	0.0153074	0.0146846	0.00985989	61	61	57
LOC_Os01g19150	0.479799	0.66105	0.468258	1912	2746	2707
LOC_Os01g19160	0.0195734	0.035869	0.0238713	78	149	138
LOC_Os01g19170	0.00476788	0.0194993	0.0242173	19	81	140
LOC_Os01g19190	0.012798	0.0175734	0.0188549	51	73	109
LOC_Os01g19200	0.00276035	0.00481464	0.00674624	11	20	39
LOC_Os01g19210	0.00451694	0.0052961	0.0119357	18	22	69
LOC_Os01g19220	0.0188206	0.0262398	0.0370178	75	109	214
LOC_Os01g19230	0	0.000481464	0.00017298	0	2	1
LOC_Os01g19240	0.00175659	0.00240732	0.00017298	7	10	1
LOC_Os01g19260	0.0414053	0.0389986	0.0437641	165	162	253
LOC_Os01g19270	0.0138018	0.0173327	0.026639	55	72	154
LOC_Os01g19280	0.000752823	0.000722195	0.00518941	3	3	30
LOC_Os01g19290	0.272271	0.43765	0.378135	1085	1818	2186
LOC_Os01g19300	0	0.000240732	0	0	1	0
LOC_Os01g19320	0.00602258	0.00818488	0.00397855	24	34	23
LOC_Os01g19330	0	0.000240732	0.00017298	0	1	1
LOC_Os01g19370	0.00175659	0.00553683	0.00155682	7	23	9
LOC_Os01g19380	0.00602258	0.00746269	0.00397855	24	31	23
LOC_Os01g19390	0.00376412	0.00722195	0.00449749	15	30	26
LOC_Os01g19400	0.0695107	0.0777564	0.0320014	277	323	185
LOC_Os01g19410	0.124216	0.158402	0.147206	495	658	851
LOC_Os01g19420	0	0.000240732	0.000345961	0	1	2
LOC_Os01g19430	0.000752823	0.00264805	0.00138384	3	11	8
LOC_Os01g19450	0.782936	0.757824	0.935651	3120	3148	5409
LOC_Os01g19460	0.0366374	0.0223881	0.0394395	146	93	228
LOC_Os01g19470	0.40527	0.365672	0.335236	1615	1519	1938
LOC_Os01g19480	0.0946048	0.0792008	0.0641757	377	329	371
LOC_Os01g19490	0.0589711	0.0813674	0.0470507	235	338	272
LOC_Os01g19500	0.00175659	0.00168512	0.0017298	7	7	10
LOC_Os01g19529	0	0.000481464	0.00017298	0	2	1
LOC_Os01g19548	0.0102886	0.0166105	0.00778412	41	69	45
LOC_Os01g19610	0	0.000481464	0.000345961	0	2	2
LOC_Os01g19630	0.0421581	0.0580164	0.0413423	168	241	239
LOC_Os01g19670	0.000250941	0.000481464	0.000691922	1	2	4
LOC_Os01g19694	0.0132999	0.0185364	0.0186819	53	77	108
LOC_Os01g19730	0.000501882	0.00168512	0.000345961	2	7	2
LOC_Os01g19740	0.272773	0.279971	0.194949	1087	1163	1127
LOC_Os01g19760	0.170389	0.168994	0.12766	679	702	738
LOC_Os01g19770	0.676286	1.42922	0.68604	2695	5937	3966
LOC_Os01g19780	0.000501882	0.000962927	0.000691922	2	4	4
LOC_Os01g19800	0.00803011	0.0144439	0.0150493	32	60	87
LOC_Os01g19820	0.0150565	0.0464612	0.0480886	60	193	278
LOC_Os01g19840	0.323714	0.383727	0.21069	1290	1594	1218
LOC_Os01g19850	0.0281054	0.0252768	0.0103788	112	105	60
LOC_Os01g19860	0.000752823	0.000240732	0.000864902	3	1	5
LOC_Os01g19870	0.118193	0.132884	0.107075	471	552	619
LOC_Os01g19894	0	0.000240732	0	0	1	0
LOC_Os01g19910	0.000250941	0	0.000345961	1	0	2
LOC_Os01g19940	0.220577	0.300915	0.135617	879	1250	784
LOC_Os01g19960	0	0	0.00017298	0	0	1
LOC_Os01g19970	0.0160602	0.026962	0.0204117	64	112	118
LOC_Os01g19980	0	0.000240732	0	0	1	0
LOC_Os01g19990	0.00125471	0.000722195	0.000345961	5	3	2
LOC_Os01g20030	0.0175659	0.0199807	0.00899498	70	83	52
LOC_Os01g20090	0	0.000240732	0	0	1	0
LOC_Os01g20110	0.0624843	0.0652383	0.0281958	249	271	163
LOC_Os01g20120	0.0218319	0.0279249	0.026812	87	116	155
LOC_Os01g20206	0.00276035	0.0052961	0.00934094	11	22	54
LOC_Os01g20710	0.00150565	0.00144439	0.00155682	6	6	9
LOC_Os01g20720	0.00175659	0.00240732	0.00138384	7	10	8
LOC_Os01g20730	0.0198243	0.0315359	0.0233524	79	131	135
LOC_Os01g20770	0	0.000240732	0	0	1	0
LOC_Os01g20780	0.328482	0.432114	0.278499	1309	1795	1610
LOC_Os01g20800	0.000752823	0.00192585	0	3	8	0
LOC_Os01g20810	0	0.000240732	0	0	1	0
LOC_Os01g20820	0	0.00144439	0.00017298	0	6	1
LOC_Os01g20830	0.00602258	0.0125181	0.0133195	24	52	77
LOC_Os01g20840	0.90138	0.648291	0.405293	3592	2693	2343
LOC_Os01g20850	0	0.000240732	0.00121086	0	1	7
LOC_Os01g20860	0.550816	0.4078	0.32503	2195	1694	1879
LOC_Os01g20880	0.076537	0.0454983	0.0492994	305	189	285
LOC_Os01g20890	0.265997	0.290082	0.197371	1060	1205	1141
LOC_Os01g20894	0.0055207	0.00746269	0.00968691	22	31	56
LOC_Os01g20900	0.0787955	0.0722195	0.0633108	314	300	366
LOC_Os01g20910	0.00125471	0.00288878	0.00190278	5	12	11
LOC_Os01g20930	0.00803011	0.00938854	0.00778412	32	39	45
LOC_Os01g20940	0.118946	0.122532	0.116243	474	509	672
LOC_Os01g20950	0.00301129	0.00794415	0.00224875	12	33	13
LOC_Os01g20970	0	0	0.00017298	0	0	1
LOC_Os01g20980	0.00150565	0.00120366	0.000518941	6	5	3
LOC_Os01g21010	0	0	0.000345961	0	0	2
LOC_Os01g21034	0.0238394	0.0291286	0.0418613	95	121	242
LOC_Os01g21050	0.000250941	0	0	1	0	0
LOC_Os01g21070	0.00451694	0.00288878	0.00138384	18	12	8
LOC_Os01g21100	0.000501882	0.00120366	0.000518941	2	5	3
LOC_Os01g21110	0.000250941	0.00120366	0.00242173	1	5	14
LOC_Os01g21120	0.213551	0.256379	0.367583	851	1065	2125
LOC_Os01g21135	0	0	0.00380557	0	0	22
LOC_Os01g21144	0.0138018	0.0168512	0.0105518	55	70	61
LOC_Os01g21160	0.335257	0.467983	0.284034	1336	1944	1642
LOC_Os01g21170	0.017064	0.0105922	0.0119357	68	44	69
LOC_Os01g21180	0.283814	0.357246	0.202041	1131	1484	1168
LOC_Os01g21240	0.00803011	0.00987	0.00570835	32	41	33
LOC_Os01g21250	0.101882	0.146606	0.177651	406	609	1027
LOC_Os01g21300	0.00828105	0.00938854	0.00640028	33	39	37
LOC_Os01g21310	0.0228356	0.0305729	0.0147033	91	127	85
LOC_Os01g21320	0.311167	0.431151	0.367583	1240	1791	2125
LOC_Os01g21350	0	0.000722195	0	0	3	0
LOC_Os01g21380	0.00100376	0.00168512	0.00017298	4	7	1
LOC_Os01g21410	0.103388	0.160087	0.0923716	412	665	534
LOC_Os01g21420	0.171895	0.208714	0.155682	685	867	900
LOC_Os01g21440	0.195734	0.305489	0.181456	780	1269	1049
LOC_Os01g21450	0.316688	0.45065	0.290953	1262	1872	1682
LOC_Os01g21490	0	0.0281656	0.00899498	0	117	52
LOC_Os01g21520	0	0.000240732	0	0	1	0
LOC_Os01g21536	0	0	0.00017298	0	0	1
LOC_Os01g21542	0	0.000240732	0	0	1	0
LOC_Os01g21550	0.000250941	0	0	1	0	0
LOC_Os01g21560	0.0449184	0.0710159	0.0456668	179	295	264
LOC_Os01g21585	0.000752823	0.000240732	0	3	1	0
LOC_Os01g21590	0.0524467	0.126866	0.125584	209	527	726
LOC_Os01g21610	0.0343789	0.0464612	0.0321744	137	193	186
LOC_Os01g21620	0.00225847	0.00144439	0.00103788	9	6	6
LOC_Os01g21630	0.0102886	0.00842561	0.00518941	41	35	30
LOC_Os01g21650	0.00351317	0.00192585	0.00432451	14	8	25
LOC_Os01g21660	0.00100376	0	0	4	0	0
LOC_Os01g21670	0	0.000722195	0	0	3	0
LOC_Os01g21680	0.000250941	0	0	1	0	0
LOC_Os01g21820	0.224341	0.26986	0.189933	894	1121	1098
LOC_Os01g21850	0.244668	0.267212	0.195641	975	1110	1131
LOC_Os01g21860	0.0361355	0.0611459	0.0318284	144	254	184
LOC_Os01g21880	0	0.000240732	0	0	1	0
LOC_Os01g21900	0.0323714	0.02961	0.0285418	129	123	165
LOC_Os01g21940	0.081054	0.159605	0.0790521	323	663	457
LOC_Os01g21960	0.344542	0.245065	0.20083	1373	1018	1161
LOC_Os01g21970	0.0416562	0.0551276	0.0416883	166	229	241
LOC_Os01g21990	0.0150565	0.0103515	0.00726518	60	43	42
LOC_Os01g22000	0.00125471	0.00264805	0.00397855	5	11	23
LOC_Os01g22010	2.62108	3.18272	2.86144	10445	13221	16542
LOC_Os01g22030	0	0	0.000345961	0	0	2
LOC_Os01g22050	0.00125471	0	0.000345961	5	0	2
LOC_Os01g22070	0.0557089	0.0710159	0.0501643	222	295	290
LOC_Os01g22080	0.000250941	0.000722195	0.000345961	1	3	2
LOC_Os01g22090	0.0346299	0.0462205	0.0309635	138	192	179
LOC_Os01g22100	0.00100376	0.00481464	0.00380557	4	20	22
LOC_Os01g22180	0	0.000240732	0	0	1	0
LOC_Os01g22220	0.000250941	0.000240732	0.000345961	1	1	2
LOC_Os01g22230	0.0582183	0.0423688	0.0463588	232	176	268
LOC_Os01g22249	0.00301129	0.00144439	0.00103788	12	6	6
LOC_Os01g22280	0	0	0.000345961	0	0	2
LOC_Os01g22336	0.0155583	0.0228695	0.0115897	62	95	67
LOC_Os01g22352	0.214304	0.329803	0.330739	854	1370	1912
LOC_Os01g22370	0.0223338	0.0223881	0.0143574	89	93	83
LOC_Os01g22380	0.00878294	0.0103515	0.00778412	35	43	45
LOC_Os01g22390	0.150314	0.14155	0.121605	599	588	703
LOC_Os01g22430	0.042409	0.033221	0.0320014	169	138	185
LOC_Os01g22440	0.00451694	0.00698122	0.00605432	18	29	35
LOC_Os01g22450	0.0148055	0.0113144	0.00570835	59	47	33
LOC_Os01g22480	0.04266	0.0558498	0.0413423	170	232	239
LOC_Os01g22490	0.829611	1.23495	0.731534	3306	5130	4229
LOC_Os01g22500	0.106399	0.114107	0.0598512	424	474	346
LOC_Os01g22510	0.0953576	0.110977	0.0944473	380	461	546
LOC_Os01g22520	0.335257	0.429706	0.329528	1336	1785	1905
LOC_Os01g22540	0.000501882	0.000722195	0.00121086	2	3	7
LOC_Os01g22550	0.0316186	0.0349061	0.0287148	126	145	166
LOC_Os01g22570	0	0.000481464	0.000518941	0	2	3
LOC_Os01g22590	0.000501882	0	0.00017298	2	0	1
LOC_Os01g22600	0.132246	0.232306	0.146341	527	965	846
LOC_Os01g22630	0.166876	0.266972	0.140114	665	1109	810
LOC_Os01g22640	0.00928482	0.00649976	0.00536239	37	27	31
LOC_Os01g22660	0.0910916	0.0674049	0.0745546	363	280	431
LOC_Os01g22710	0.000250941	0.000240732	0	1	1	0
LOC_Os01g22780	0.0148055	0.00649976	0.00328663	59	27	19
LOC_Os01g22870	0.118444	0.188012	0.0928905	472	781	537
LOC_Os01g22900	0.203262	0.275397	0.198582	810	1144	1148
LOC_Os01g22910	0.000752823	0.00120366	0.0017298	3	5	10
LOC_Os01g22954	0.00451694	0.00288878	0.00570835	18	12	33
LOC_Os01g22980	0.00677541	0.0221473	0.0108978	27	92	63
LOC_Os01g22990	0.169636	0.243621	0.169867	676	1012	982
LOC_Os01g23100	0.000250941	0	0	1	0	0
LOC_Os01g23120	0.000250941	0	0	1	0	0
LOC_Os01g23210	0	0	0.00017298	0	0	1
LOC_Os01g23370	0	0	0.00017298	0	0	1
LOC_Os01g23380	0.0110414	0.0168512	0.0190278	44	70	110
LOC_Os01g23420	0	0.000240732	0	0	1	0
LOC_Os01g23430	0	0.00722195	0	0	30	0
LOC_Os01g23440	0	0.000240732	0	0	1	0
LOC_Os01g23580	0.00125471	0.00433317	0.0183359	5	18	106
LOC_Os01g23590	0.417064	0.569331	0.367065	1662	2365	2122
LOC_Os01g23600	0.00276035	0.00794415	0.00536239	11	33	31
LOC_Os01g23610	0.16813	0.17766	0.15672	670	738	906
LOC_Os01g23620	0.184693	0.219066	0.183705	736	910	1062
LOC_Os01g23630	0.0584693	0.0958113	0.0627919	233	398	363
LOC_Os01g23640	0.206023	0.297785	0.216745	821	1237	1253
LOC_Os01g23650	0	0.000240732	0	0	1	0
LOC_Os01g23680	0.14128	0.114588	0.106902	563	476	618
LOC_Os01g23705	0.00803011	0.00505537	0.00363259	32	21	21
LOC_Os01g23710	0.00702635	0.0105922	0.0124546	28	44	72
LOC_Os01g23730	0.000752823	0.000722195	0.000345961	3	3	2
LOC_Os01g23740	0.174404	0.196196	0.148244	695	815	857
LOC_Os01g23760	0.000250941	0.00144439	0	1	6	0
LOC_Os01g23770	0.000250941	0	0	1	0	0
LOC_Os01g23850	0.00702635	0.00746269	0.00432451	28	31	25
LOC_Os01g23870	0.00526976	0.00505537	0.0017298	21	21	10
LOC_Os01g23880	0	0.000962927	0.000691922	0	4	4
LOC_Os01g23900	0.000501882	0.000481464	0.00242173	2	2	14
LOC_Os01g23910	0.0278545	0.0312951	0.0307905	111	130	178
LOC_Os01g23970	0.000250941	0.000962927	0.00103788	1	4	6
LOC_Os01g23980	0.000250941	0	0	1	0	0
LOC_Os01g23990	0.0055207	0.0110737	0.00847604	22	46	49
LOC_Os01g24010	0.021079	0.0361098	0.0347691	84	150	201
LOC_Os01g24020	0.00301129	0.00722195	0.00449749	12	30	26
LOC_Os01g24030	0.00150565	0.00553683	0.00415153	6	23	24
LOC_Os01g24050	0	0.000240732	0	0	1	0
LOC_Os01g24060	0.107403	0.112662	0.0849334	428	468	491
LOC_Os01g24070	0.246173	0.431873	0.188722	981	1794	1091
LOC_Os01g24080	0.000501882	0	0.00017298	2	0	1
LOC_Os01g24090	0.0155583	0.0146846	0.0115897	62	61	67
LOC_Os01g24110	0.000501882	0.000722195	0.000345961	2	3	2
LOC_Os01g24120	0.00351317	0.000962927	0.00242173	14	4	14
LOC_Os01g24140	0	0.000722195	0.000345961	0	3	2
LOC_Os01g24150	0	0.000722195	0	0	3	0
LOC_Os01g24200	0	0.000481464	0	0	2	0
LOC_Os01g24210	0.00476788	0.00481464	0.00224875	19	20	13
LOC_Os01g24340	0.00150565	0.00312951	0.00242173	6	13	14
LOC_Os01g24350	0	0.00120366	0.000518941	0	5	3
LOC_Os01g24420	0.00100376	0.00192585	0.00345961	4	8	20
LOC_Os01g24430	0.00175659	0.00312951	0.00328663	7	13	19
LOC_Os01g24440	0.0662484	0.092441	0.0589863	264	384	341
LOC_Os01g24460	0.578419	0.913096	0.349421	2305	3793	2020
LOC_Os01g24470	0.0115433	0.0226288	0.0122816	46	94	71
LOC_Os01g24480	0.113676	0.153346	0.105691	453	637	611
LOC_Os01g24490	0.0203262	0.0185364	0.0183359	81	77	106
LOC_Os01g24500	0.00301129	0.000722195	0.00138384	12	3	8
LOC_Os01g24560	0.000250941	0	0.000518941	1	0	3
LOC_Os01g24630	0	0.000240732	0	0	1	0
LOC_Os01g24680	0.617817	0.702937	0.561668	2462	2920	3247
LOC_Os01g24690	0.600502	0.733028	0.454766	2393	3045	2629
LOC_Os01g24710	0.100376	0.0712566	0.206366	400	296	1193
LOC_Os01g24720	0.00451694	0.00385171	0.00276769	18	16	16
LOC_Os01g24730	0.000250941	0	0.000345961	1	0	2
LOC_Os01g24750	0.0953576	0.116273	0.113648	380	483	657
LOC_Os01g24760	0.000501882	0	0	2	0	0
LOC_Os01g24764	0.0148055	0.0243139	0.017817	59	101	103
LOC_Os01g24770	0.000250941	0.000962927	0	1	4	0
LOC_Os01g24780	0.0343789	0.0235917	0.0133195	137	98	77
LOC_Os01g24790	0.0353827	0.0272027	0.0166061	141	113	96
LOC_Os01g24810	0.00225847	0.000962927	0.0017298	9	4	10
LOC_Os01g24820	0.00526976	0.00361098	0.00605432	21	15	35
LOC_Os01g24880	2.75684	3.3948	2.07386	10986	14102	11989
LOC_Os01g24920	0.00853199	0.0122773	0.0079571	34	51	46
LOC_Os01g24940	0.0163112	0.0255176	0.00778412	65	106	45
LOC_Os01g24950	0.115182	0.128069	0.130946	459	532	757
LOC_Os01g24980	0.00953576	0.013481	0.0134925	38	56	78
LOC_Os01g24990	0.000250941	0.000962927	0.000345961	1	4	2
LOC_Os01g25010	0.00150565	0.000962927	0.00207577	6	4	12
LOC_Os01g25050	0	0.000481464	0	0	2	0
LOC_Os01g25060	0	0.000240732	0.000864902	0	1	5
LOC_Os01g25070	0	0	0.000345961	0	0	2
LOC_Os01g25080	0.000752823	0	0.000691922	3	0	4
LOC_Os01g25100	0.000250941	0.000240732	0.00294067	1	1	17
LOC_Os01g25110	0	0.000962927	0	0	4	0
LOC_Os01g25170	0.0243413	0.023351	0.0164331	97	97	95
LOC_Os01g25189	0.0336261	0.0433317	0.0323473	134	180	187
LOC_Os01g25210	0	0	0.00017298	0	0	1
LOC_Os01g25220	0	0	0.00017298	0	0	1
LOC_Os01g25230	0	0.00312951	0	0	13	0
LOC_Os01g25240	0.0577164	0.060183	0.0415153	230	250	240
LOC_Os01g25270	0.00928482	0.0105922	0.00934094	37	44	54
LOC_Os01g25320	0.125721	0.107848	0.0980799	501	448	567
LOC_Os01g25330	0.427353	0.455224	0.317592	1703	1891	1836
LOC_Os01g25340	0	0	0.000345961	0	0	2
LOC_Os01g25360	0.00125471	0.000481464	0.00121086	5	2	7
LOC_Os01g25370	0.0961104	0.145161	0.100329	383	603	580
LOC_Os01g25386	0.436386	0.638662	0.544888	1739	2653	3150
LOC_Os01g25440	0.0740276	0.0811266	0.0537969	295	337	311
LOC_Os01g25450	3.42409	3.56668	1.77789	13645	14816	10278
LOC_Os01g25460	0.000752823	0.000481464	0.000345961	3	2	2
LOC_Os01g25470	0.00100376	0.00120366	0.00017298	4	5	1
LOC_Os01g25484	0.0790464	0.0832932	0.088393	315	346	511
LOC_Os01g25500	0.0055207	0.00361098	0.00415153	22	15	24
LOC_Os01g25510	0.000250941	0	0.000864902	1	0	5
LOC_Os01g25520	0.000501882	0.000481464	0.000345961	2	2	2
LOC_Os01g25530	0.205772	0.231825	0.194949	820	963	1127
LOC_Os01g25540	0.0484316	0.0606644	0.0591593	193	252	342
LOC_Os01g25550	0	0	0.000345961	0	0	2
LOC_Os01g25560	0.00677541	0.0108329	0.00674624	27	45	39
LOC_Os01g25580	0	0.000240732	0.00017298	0	1	1
LOC_Os01g25600	0.0233375	0.0274434	0.0209306	93	114	121
LOC_Os01g25610	0.56813	0.527203	0.356686	2264	2190	2062
LOC_Os01g25630	0	0	0.00017298	0	0	1
LOC_Os01g25670	0	0.000240732	0	0	1	0
LOC_Os01g25679	0.000250941	0.000481464	0.00138384	1	2	8
LOC_Os01g25688	0.000501882	0.000962927	0.000345961	2	4	2
LOC_Os01g25700	0.000250941	0	0	1	0	0
LOC_Os01g25710	0.00577164	0.00312951	0.00449749	23	13	26
LOC_Os01g25720	0.0178168	0.0221473	0.0129735	71	92	75
LOC_Os01g25730	0.000250941	0	0.00017298	1	0	1
LOC_Os01g25740	0.0110414	0.00361098	0.0133195	44	15	77
LOC_Os01g25760	0.0055207	0.00625903	0.00449749	22	26	26
LOC_Os01g25770	0	0.000722195	0	0	3	0
LOC_Os01g25780	0	0.00192585	0.000345961	0	8	2
LOC_Os01g25800	0.00301129	0.00288878	0.00121086	12	12	7
LOC_Os01g25810	0.00702635	0.00914781	0.00951392	28	38	55
LOC_Os01g25820	0.180176	0.244824	0.228161	718	1017	1319
LOC_Os01g25880	0.0838143	0.096052	0.053105	334	399	307
LOC_Os01g25920	0.200753	0.205585	0.154472	800	854	893
LOC_Os01g25950	0	0	0.000518941	0	0	3
LOC_Os01g25980	0.000250941	0	0	1	0	0
LOC_Os01g25990	0.0526976	0.0729417	0.0778412	210	303	450
LOC_Os01g26000	0.0353827	0.0414059	0.0325203	141	172	188
LOC_Os01g26020	0.0451694	0.0387578	0.0321744	180	161	186
LOC_Os01g26039	0.106399	0.102552	0.101885	424	426	589
LOC_Os01g26070	0.0203262	0.0226288	0.0122816	81	94	71
LOC_Os01g26080	0.0130489	0.0175734	0.0070922	52	73	41
LOC_Os01g26120	0.0414053	0.0775156	0.0679813	165	322	393
LOC_Os01g26130	0.108407	0.115551	0.0764574	432	480	442
LOC_Os01g26160	0.517189	0.575108	0.382633	2061	2389	2212
LOC_Os01g26174	0.0158093	0.0180549	0.0155682	63	75	90
LOC_Os01g26210	0.000250941	0.000962927	0.000518941	1	4	3
LOC_Os01g26224	0	0	0.000345961	0	0	2
LOC_Os01g26240	0.00577164	0.00120366	0.00588134	23	5	34
LOC_Os01g26270	0	0	0.000345961	0	0	2
LOC_Os01g26280	0.000501882	0.000481464	0.00103788	2	2	6
LOC_Os01g26290	0.00125471	0.00385171	0.00190278	5	16	11
LOC_Os01g26320	0.0107905	0.0120366	0.00449749	43	50	26
LOC_Os01g26370	0.0664994	0.0748676	0.0508563	265	311	294
LOC_Os01g26390	0.0291092	0.0291286	0.0295797	116	121	171
LOC_Os01g26920	0.00225847	0.00433317	0.00380557	9	18	22
LOC_Os01g26940	0.0662484	0.101348	0.0683273	264	421	395
LOC_Os01g26970	0.0662484	0.0532017	0.0406504	264	221	235
LOC_Os01g26980	0.000501882	0	0	2	0	0
LOC_Os01g27020	0.0971142	0.0820896	0.0577755	387	341	334
LOC_Os01g27040	0.12271	0.275397	0.135963	489	1144	786
LOC_Os01g27050	0	0.000481464	0	0	2	0
LOC_Os01g27120	0	0.000722195	0	0	3	0
LOC_Os01g27150	1.71092	2.12181	1.20619	6818	8814	6973
LOC_Os01g27160	0.0376412	0.0438132	0.0152223	150	182	88
LOC_Os01g27170	0.000250941	0.000240732	0.000864902	1	1	5
LOC_Os01g27200	0	0.00168512	0.000864902	0	7	5
LOC_Os01g27210	0.108657	0.0902744	0.145477	433	375	841
LOC_Os01g27230	0.00200753	0.000962927	0.000345961	8	4	2
LOC_Os01g27240	0.00100376	0.00264805	0.00207577	4	11	12
LOC_Os01g27260	0.000250941	0	0	1	0	0
LOC_Os01g27340	0.000250941	0.000722195	0.00155682	1	3	9
LOC_Os01g27360	0.0434128	0.0654791	0.0762844	173	272	441
LOC_Os01g27380	0	0.000240732	0.00017298	0	1	1
LOC_Os01g27390	0.000501882	0.00144439	0.000691922	2	6	4
LOC_Os01g27449	0.273526	0.355079	0.282823	1090	1475	1635
LOC_Os01g27480	0.00150565	0.00240732	0.00121086	6	10	7
LOC_Os01g27490	0	0	1.67359	0	0	9675
LOC_Os01g27500	0.00501882	0.00433317	0.0017298	20	18	10
LOC_Os01g27520	0.292346	0.413096	0.203252	1165	1716	1175
LOC_Os01g27530	0.00501882	0.0146846	0.00484345	20	61	28
LOC_Os01g27560	0	0.000962927	0	0	4	0
LOC_Os01g27570	0.00351317	0.00505537	0.00242173	14	21	14
LOC_Os01g27580	0.000501882	0.000722195	0.000518941	2	3	3
LOC_Os01g27590	0.00803011	0.0120366	0.00899498	32	50	52
LOC_Os01g27630	0.663739	0.726769	0.395779	2645	3019	2288
LOC_Os01g27640	0.000752823	0.00216659	0.00017298	3	9	1
LOC_Os01g27650	0.00250941	0.00312951	0.00242173	10	13	14
LOC_Os01g27720	0.0454203	0.0659605	0.0489535	181	274	283
LOC_Os01g27730	0.329235	0.406355	0.226777	1312	1688	1311
LOC_Os01g27740	0.18143	0.243621	0.184051	723	1012	1064
LOC_Os01g27750	0.164366	0.194271	0.180419	655	807	1043
LOC_Os01g27760	0	0.000240732	0.00017298	0	1	1
LOC_Os01g27770	0.00903388	0.0156476	0.0133195	36	65	77
LOC_Os01g27790	0	0.000481464	0	0	2	0
LOC_Os01g27860	0.000250941	0.000722195	0.000345961	1	3	2
LOC_Os01g27880	0.0968632	0.11844	0.0856253	386	492	495
LOC_Os01g27890	0.000250941	0.000240732	0.00259471	1	1	15
LOC_Os01g27910	0	0.000240732	0	0	1	0
LOC_Os01g27940	0.131744	0.192345	0.129735	525	799	750
LOC_Os01g27990	0.162108	0.270823	0.186127	646	1125	1076
LOC_Os01g28020	0.000501882	0	0	2	0	0
LOC_Os01g28030	0.00928482	0.00385171	0.0373638	37	16	216
LOC_Os01g28130	0	0.000240732	0	0	1	0
LOC_Os01g28134	0.00526976	0.00409244	0.00259471	21	17	15
LOC_Os01g28150	0.0356336	0.0445354	0.0344231	142	185	199
LOC_Os01g28170	0	0	0.00017298	0	0	1
LOC_Os01g28230	0.000501882	0.00192585	0	2	8	0
LOC_Os01g28280	0.000501882	0.000481464	0.00017298	2	2	1
LOC_Os01g28290	0.000250941	0.00842561	0.00830306	1	35	48
LOC_Os01g28300	0.050941	0.0469427	0.070749	203	195	409
LOC_Os01g28340	0.000501882	0.000481464	0.00017298	2	2	1
LOC_Os01g28350	0	0.000240732	0	0	1	0
LOC_Os01g28450	0.00100376	0.0060183	0	4	25	0
LOC_Os01g28474	0.0203262	0.0572942	0.0115897	81	238	67
LOC_Os01g28490	0	0.000240732	0.00017298	0	1	1
LOC_Os01g28500	0.228858	0.281175	0.117281	912	1168	678
LOC_Os01g28540	0.0220828	0.0288878	0.0160872	88	120	93
LOC_Os01g28580	0.0373902	0.0546461	0.0371908	149	227	215
LOC_Os01g28590	0.000250941	0.00120366	0	1	5	0
LOC_Os01g28600	0.00526976	0.00818488	0.00916796	21	34	53
LOC_Os01g28650	0.000250941	0.00120366	0.00103788	1	5	6
LOC_Os01g28680	0.367127	0.601348	0.54264	1463	2498	3137
LOC_Os01g28690	0.0376412	0.0476649	0.026293	150	198	152
LOC_Os01g28710	0	0	0.000345961	0	0	2
LOC_Os01g28730	0.0132999	0.016129	0.0119357	53	67	69
LOC_Os01g28740	0.00250941	0.00264805	0.00276769	10	11	16
LOC_Os01g28744	0.0185696	0.0584978	0.00951392	74	243	55
LOC_Os01g28790	0.00501882	0.00962927	0.0171251	20	40	99
LOC_Os01g28810	0.0291092	0.0568127	0.0122816	116	236	71
LOC_Os01g28840	0.00702635	0.0060183	0.00674624	28	25	39
LOC_Os01g28910	0.000250941	0.00120366	0.00017298	1	5	1
LOC_Os01g28920	0.000752823	0	0.000345961	3	0	2
LOC_Os01g28930	0.00125471	0.000240732	0	5	1	0
LOC_Os01g28940	0.000501882	0.00144439	0	2	6	0
LOC_Os01g28950	0.0230866	0.0310544	0.0124546	92	129	72
LOC_Os01g28960	0.0652447	0.0902744	0.035461	260	375	205
LOC_Os01g28970	0.0547051	0.0743861	0.0278499	218	309	161
LOC_Os01g28980	0.0283563	0.0433317	0.0214496	113	180	124
LOC_Os01g28989	0.246675	0.29923	0.198928	983	1243	1150
LOC_Os01g29030	0.00125471	0	0	5	0	0
LOC_Os01g29040	0	0	0.00017298	0	0	1
LOC_Os01g29050	0.000501882	0.000481464	0.000518941	2	2	3
LOC_Os01g29060	0.000501882	0.000240732	0	2	1	0
LOC_Os01g29070	0.000250941	0.00120366	0.000345961	1	5	2
LOC_Os01g29104	0.14655	0.126384	0.14219	584	525	822
LOC_Os01g29110	0	0	0.000345961	0	0	2
LOC_Os01g29140	0.00100376	0.00192585	0.00190278	4	8	11
LOC_Os01g29150	0.0148055	0.0101107	0.0134925	59	42	78
LOC_Os01g29160	0.000250941	0	0	1	0	0
LOC_Os01g29180	0.169887	0.143235	0.133195	677	595	770
LOC_Os01g29210	0	0.000481464	0.000345961	0	2	2
LOC_Os01g29220	0.0461731	0.0339432	0.0332122	184	141	192
LOC_Os01g29230	0.684065	0.538999	0.441965	2726	2239	2555
LOC_Os01g29240	0.00125471	0.000722195	0.000345961	5	3	2
LOC_Os01g29280	0.000250941	0.000240732	0.00138384	1	1	8
LOC_Os01g29330	0.00225847	0.00240732	0.00294067	9	10	17
LOC_Os01g29390	0.0328733	0.0584978	0.0363259	131	243	210
LOC_Os01g29409	0.0519448	0.0941261	0.0768033	207	391	444
LOC_Os01g29430	0.0122961	0.0120366	0.0124546	49	50	72
LOC_Os01g29450	0	0.000962927	0.00103788	0	4	6
LOC_Os01g29469	0.102133	0.12157	0.0403044	407	505	233
LOC_Os01g29488	0	0.000722195	0	0	3	0
LOC_Os01g29507	0.0248432	0.0211844	0.0207577	99	88	120
LOC_Os01g29560	0	0.000240732	0	0	1	0
LOC_Os01g29590	0	0.000240732	0	0	1	0
LOC_Os01g29600	0.00803011	0.0113144	0.00847604	32	47	49
LOC_Os01g29610	0.0825596	0.0698122	0.0520671	329	290	301
LOC_Os01g29640	0.00175659	0.00192585	0.000518941	7	8	3
LOC_Os01g29650	0	0.000240732	0.00017298	0	1	1
LOC_Os01g29680	0.0105395	0.0045739	0.00207577	42	19	12
LOC_Os01g29690	0.00828105	0.00770342	0.00726518	33	32	42
LOC_Os01g29740	0.0258469	0.0317766	0.0171251	103	132	99
LOC_Os01g29750	0.000250941	0.000962927	0	1	4	0
LOC_Os01g29780	0.0474279	0.0652383	0.0541429	189	271	313
LOC_Os01g29790	0	0.000722195	0.00207577	0	3	12
LOC_Os01g29804	0.0112923	0.0308137	0.0102058	45	128	59
LOC_Os01g29820	0.0644918	0.0707752	0.0548348	257	294	317
LOC_Os01g29830	0.085069	0.116755	0.0818198	339	485	473
LOC_Os01g29840	1.31744	1.72701	1.23819	5250	7174	7158
LOC_Os01g29860	0.00376412	0.00553683	0.00345961	15	23	20
LOC_Os01g29870	0.109159	0.0835339	0.0537969	435	347	311
LOC_Os01g29880	0.0097867	0.0045739	0.00190278	39	19	11
LOC_Os01g29890	0.02133	0.01974	0.0124546	85	82	72
LOC_Os01g29910	0.0737767	0.0743861	0.0636568	294	309	368
LOC_Os01g30956	0.121957	0.162013	0.111745	486	673	646
LOC_Os01g30980	0.000250941	0	0.00017298	1	0	1
LOC_Os01g31010	0	0.000481464	0	0	2	0
LOC_Os01g31020	0	0.000240732	0.00017298	0	1	1
LOC_Os01g31030	0.000250941	0	0.000345961	1	0	2
LOC_Os01g31040	0.000250941	0	0	1	0	0
LOC_Os01g31050	0.00250941	0.00264805	0.00207577	10	11	12
LOC_Os01g31090	0.000250941	0.000240732	0.000345961	1	1	2
LOC_Os01g31110	0.107403	0.132162	0.100848	428	549	583
LOC_Os01g31170	0.000250941	0.000240732	0	1	1	0
LOC_Os01g31200	0	0.000481464	0.00017298	0	2	1
LOC_Os01g31220	0.0880803	0.119162	0.11088	351	495	641
LOC_Os01g31350	0	0.000240732	0	0	1	0
LOC_Os01g31360	0.467503	0.576312	0.518941	1863	2394	3000
LOC_Os01g31370	0.0514429	0.0399615	0.137865	205	166	797
LOC_Os01g31420	0.0772898	0.0553683	0.0560457	308	230	324
LOC_Os01g31430	0.00150565	0.00385171	0.00276769	6	16	16
LOC_Os01g31440	0	0	0.000345961	0	0	2
LOC_Os01g31450	0.0153074	0.0454983	0.0295797	61	189	171
LOC_Os01g31460	0	0.000481464	0.00138384	0	2	8
LOC_Os01g31470	0.133501	0.176938	0.141325	532	735	817
LOC_Os01g31480	0.000501882	0	0	2	0	0
LOC_Os01g31494	0.00526976	0.00385171	0.00501643	21	16	29
LOC_Os01g31550	0.00125471	0.000240732	0.000345961	5	1	2
LOC_Os01g31570	0.00200753	0.00144439	0.000864902	8	6	5
LOC_Os01g31580	0.204266	0.25662	0.206193	814	1066	1192
LOC_Os01g31610	0.0858218	0.0950891	0.0721328	342	395	417
LOC_Os01g31629	0.0516939	0.0527203	0.0430721	206	219	249
LOC_Os01g31650	0	0.000240732	0	0	1	0
LOC_Os01g31680	0.11995	0.152624	0.0880471	478	634	509
LOC_Os01g31690	0.811543	0.921762	0.83636	3234	3829	4835
LOC_Os01g31750	0	0.00433317	0.00017298	0	18	1
LOC_Os01g31770	0.146299	0.181753	0.104653	583	755	605
LOC_Os01g31780	0.000250941	0.000240732	0	1	1	0
LOC_Os01g31800	0.00451694	0.00385171	0.00501643	18	16	29
LOC_Os01g31810	0.0792974	0.103996	0.0643487	316	432	372
LOC_Os01g31870	0.0373902	0.0329803	0.0415153	149	137	240
LOC_Os01g31890	0.00351317	0.00794415	0.00224875	14	33	13
LOC_Os01g31910	0	0	0.00103788	0	0	6
LOC_Os01g31920	0	0.000240732	0.00017298	0	1	1
LOC_Os01g31940	0.00526976	0.0158883	0.0110707	21	66	64
LOC_Os01g31980	0.0356336	0.0428503	0.0370178	142	178	214
LOC_Os01g31990	0	0.000240732	0	0	1	0
LOC_Os01g32000	0.00125471	0.000240732	0.000691922	5	1	4
LOC_Os01g32010	0.0326223	0.0517573	0.0380557	130	215	220
LOC_Os01g32090	0.00853199	0.0120366	0.00570835	34	50	33
LOC_Os01g32120	0.00100376	0.00120366	0.00121086	4	5	7
LOC_Os01g32130	0.0479297	0.0775156	0.0333852	191	322	193
LOC_Os01g32150	0.00276035	0.00385171	0.000345961	11	16	2
LOC_Os01g32160	0.0055207	0.00361098	0.00397855	22	15	23
LOC_Os01g32170	0.0165621	0.0226288	0.0188549	66	94	109
LOC_Os01g32184	0.0727729	0.0907559	0.0631379	290	377	365
LOC_Os01g32220	0.000250941	0.000722195	0	1	3	0
LOC_Os01g32230	0	0.000481464	0	0	2	0
LOC_Os01g32250	0	0	0.000345961	0	0	2
LOC_Os01g32259	0.0120452	0.0235917	0.0211036	48	98	122
LOC_Os01g32280	0.0506901	0.0606644	0.0520671	202	252	301
LOC_Os01g32300	0.203513	0.301156	0.161391	811	1251	933
LOC_Os01g32330	0.0396487	0.0659605	0.0487805	158	274	282
LOC_Os01g32350	0.0649937	0.0731825	0.0607161	259	304	351
LOC_Os01g32364	0.277039	0.273953	0.366546	1104	1138	2119
LOC_Os01g32380	0.153576	0.251083	0.116416	612	1043	673
LOC_Os01g32439	0.0318695	0.0300915	0.0167791	127	125	97
LOC_Os01g32450	0.000250941	0.000240732	0	1	1	0
LOC_Os01g32460	0.004266	0.00553683	0.00449749	17	23	26
LOC_Os01g32490	0	0.000481464	0	0	2	0
LOC_Os01g32510	0	0.000240732	0	0	1	0
LOC_Os01g32560	0.00125471	0.00312951	0.000691922	5	13	4
LOC_Os01g32600	0	0	0.00017298	0	0	1
LOC_Os01g32610	0.00225847	0.00288878	0.00311365	9	12	18
LOC_Os01g32630	0.000250941	0.000240732	0	1	1	0
LOC_Os01g32640	0.0122961	0.0137217	0.0122816	49	57	71
LOC_Os01g32660	0.518444	0.587626	0.430202	2066	2441	2487
LOC_Os01g32670	0.00376412	0.00481464	0.0185089	15	20	107
LOC_Os01g32680	0.000250941	0	0.000691922	1	0	4
LOC_Os01g32710	0.046675	0.0515166	0.0375368	186	214	217
LOC_Os01g32720	0.257215	0.377949	0.238021	1025	1570	1376
LOC_Os01g32730	0.0396487	0.0363505	0.026812	158	151	155
LOC_Os01g32750	0.247177	0.320655	0.198236	985	1332	1146
LOC_Os01g32770	0.256964	0.565479	0.601107	1024	2349	3475
LOC_Os01g32780	0.271016	0.502889	0.349248	1080	2089	2019
LOC_Os01g32790	0.115684	0.168994	0.100329	461	702	580
LOC_Os01g32800	0.198745	0.251324	0.156201	792	1044	903
LOC_Os01g32830	0.0396487	0.0438132	0.0378827	158	182	219
LOC_Os01g32840	0.00928482	0.0151661	0.0124546	37	63	72
LOC_Os01g32849	0.0140527	0.00962927	0.0105518	56	40	61
LOC_Os01g32864	0.00652447	0.0151661	0.00207577	26	63	12
LOC_Os01g32870	0.229611	0.295859	0.183705	915	1229	1062
LOC_Os01g32880	0.101631	0.128792	0.0921986	405	535	533
LOC_Os01g32890	0.00627353	0.00361098	0.00345961	25	15	20
LOC_Os01g32920	0	0.000722195	0.000345961	0	3	2
LOC_Os01g32964	0.274529	0.332691	0.290261	1094	1382	1678
LOC_Os01g32980	0.0419072	0.0674049	0.0525861	167	280	304
LOC_Os01g33000	0.274529	0.3883	0.306867	1094	1613	1774
LOC_Os01g33020	0.0587202	0.0693308	0.0524131	234	288	303
LOC_Os01g33030	0.198745	0.222677	0.116935	792	925	676
LOC_Os01g33040	0.0286073	0.0238325	0.0242173	114	99	140
LOC_Os01g33050	0.161606	0.227973	0.117108	644	947	677
LOC_Os01g33060	0.231117	0.244343	0.213804	921	1015	1236
LOC_Os01g33070	0.000250941	0.00120366	0.000518941	1	5	3
LOC_Os01g33080	0.016813	0.0120366	0.00640028	67	50	37
LOC_Os01g33090	0.208532	0.253972	0.221069	831	1055	1278
LOC_Os01g33110	0.00577164	0.0488686	0.00380557	23	203	22
LOC_Os01g33120	0	0.000240732	0	0	1	0
LOC_Os01g33204	0.0421581	0.0541647	0.0484345	168	225	280
LOC_Os01g33230	0.0429109	0.0483871	0.0332122	171	201	192
LOC_Os01g33260	0	0.000481464	0.000864902	0	2	5
LOC_Os01g33324	0.00376412	0.00433317	0.00190278	15	18	11
LOC_Os01g33350	0.0690088	0.0481464	0.0503373	275	200	291
LOC_Os01g33360	0	0.000722195	0.00138384	0	3	8
LOC_Os01g33370	0.0110414	0.00168512	0.0017298	44	7	10
LOC_Os01g33400	0	0.000722195	0.00017298	0	3	1
LOC_Os01g33410	0.0105395	0.0101107	0.0079571	42	42	46
LOC_Os01g33420	0.239649	0.267694	0.20602	955	1112	1191
LOC_Os01g33450	0.0431619	0.0695715	0.0482615	172	289	279
LOC_Os01g33460	0.0143036	0.0101107	0.0164331	57	42	95
LOC_Os01g33470	0.000501882	0.00120366	0.00259471	2	5	15
LOC_Os01g33480	0	0	0.000864902	0	0	5
LOC_Os01g33490	0.00928482	0.0120366	0.0100329	37	50	58
LOC_Os01g33500	0.000501882	0.000722195	0.00017298	2	3	1
LOC_Os01g33514	0.0659975	0.0758305	0.0486075	263	315	281
LOC_Os01g33520	0	0.000722195	0	0	3	0
LOC_Os01g33530	0	0.000240732	0	0	1	0
LOC_Os01g33540	0.169134	0.216899	0.106729	674	901	617
LOC_Os01g33550	0	0.000240732	0	0	1	0
LOC_Os01g33615	0	0	0.0160872	0	0	93
LOC_Os01g33650	0.0120452	0.00866635	0.00224875	48	36	13
LOC_Os01g33670	0	0	0.00432451	0	0	25
LOC_Os01g33684	0.055207	0.0710159	0.0231794	220	295	134
LOC_Os01g33710	0.00777917	0.00962927	0	31	40	0
LOC_Os01g33720	0.00225847	0.00144439	0	9	6	0
LOC_Os01g33740	0.000250941	0.000481464	0	1	2	0
LOC_Os01g33760	0.00526976	0.00216659	0	21	9	0
LOC_Os01g33762	0.0404015	0.0409244	0	161	170	0
LOC_Os01g33764	0.0388959	0.0276842	0	155	115	0
LOC_Os01g33770	0.0313676	0.0380356	0.0217955	125	158	126
LOC_Os01g33784	0.349059	0.404429	0.270541	1391	1680	1564
LOC_Os01g33800	0.295609	0.454742	0.243383	1178	1889	1407
LOC_Os01g33810	0.000752823	0.00144439	0	3	6	0
LOC_Os01g33869	0	0.000481464	0.00017298	0	2	1
LOC_Os01g33940	0.000752823	0	0	3	0	0
LOC_Os01g33950	0.00376412	0.00168512	0.00103788	15	7	6
LOC_Os01g33960	0.000250941	0.000962927	0.00242173	1	4	14
LOC_Os01g34010	0.0138018	0.0185364	0.0105518	55	77	61
LOC_Os01g34020	0	0.00120366	0.00138384	0	5	8
LOC_Os01g34060	0.00828105	0.013481	0.0145304	33	56	84
LOC_Os01g34080	0.162108	0.257824	0.17471	646	1071	1010
LOC_Os01g34100	0.0125471	0.0113144	0.000518941	50	47	3
LOC_Os01g34140	0.0132999	0.0105922	0.0062273	53	44	36
LOC_Os01g34190	0.06399	0.101107	0.053278	255	420	308
LOC_Os01g34200	0.118695	0.148532	0.0733437	473	617	424
LOC_Os01g34330	0.242409	0.267212	0.192527	966	1110	1113
LOC_Os01g34350	0.0496863	0.0577756	0.0461858	198	240	267
LOC_Os01g34374	0	0	0.00017298	0	0	1
LOC_Os01g34390	0.104141	0.134088	0.088393	415	557	511
LOC_Os01g34400	0.00351317	0.00553683	0.00743816	14	23	43
LOC_Os01g34410	0.0308657	0.046702	0.053105	123	194	307
LOC_Os01g34420	0.00200753	0.0045739	0.00328663	8	19	19
LOC_Os01g34430	0.0208281	0.0281656	0.017817	83	117	103
LOC_Os01g34450	0	0.000240732	0	0	1	0
LOC_Os01g34460	0	0.000240732	0	0	1	0
LOC_Os01g34470	0.00200753	0.000481464	0.000345961	8	2	2
LOC_Os01g34480	0.295107	0.338469	0.271752	1176	1406	1571
LOC_Os01g34490	0	0	0.00017298	0	0	1
LOC_Os01g34520	0	0	0.00017298	0	0	1
LOC_Os01g34560	0.0303639	0.0190178	0.0155682	121	79	90
LOC_Os01g34590	0.000501882	0.00264805	0.00155682	2	11	9
LOC_Os01g34610	0.0291092	0.0479056	0.0300986	116	199	174
LOC_Os01g34614	0.0624843	0.1052	0.0501643	249	437	290
LOC_Os01g34620	0.111167	0.145161	0.088566	443	603	512
LOC_Os01g34630	0.0145546	0.0219066	0.0155682	58	91	90
LOC_Os01g34660	0.0158093	0.00625903	0.0160872	63	26	93
LOC_Os01g34670	0.0983689	0.15455	0.105172	392	642	608
LOC_Os01g34690	0.0135508	0.0151661	0.00899498	54	63	52
LOC_Os01g34700	0.343287	0.374097	0.25186	1368	1554	1456
LOC_Os01g34730	0	0	0.000345961	0	0	2
LOC_Os01g34760	0	0.000240732	0	0	1	0
LOC_Os01g34770	0.000250941	0.00144439	0.000345961	1	6	2
LOC_Os01g34780	0.220577	0.375782	0.195468	879	1561	1130
LOC_Os01g34790	0.0120452	0.0560905	0.0399585	48	233	231
LOC_Os01g34820	0.000501882	0	0	2	0	0
LOC_Os01g34830	0.00200753	0.00216659	0.000518941	8	9	3
LOC_Os01g34840	0.00326223	0.00385171	0.00190278	13	16	11
LOC_Os01g34850	0.00577164	0.00674049	0.00380557	23	28	22
LOC_Os01g34860	0.0459222	0.0498315	0.0403044	183	207	233
LOC_Os01g34870	0.0291092	0.0423688	0.0238713	116	176	138
LOC_Os01g34880	0.0750314	0.0724603	0.0589863	299	301	341
LOC_Os01g34890	0.129737	0.0900337	0.0932365	517	374	539
LOC_Os01g34900	0.00577164	0.0052961	0.00588134	23	22	34
LOC_Os01g34920	0	0.000481464	0.00017298	0	2	1
LOC_Os01g34930	0.068005	0.0683678	0.0330393	271	284	191
LOC_Os01g34970	0.0316186	0.0312951	0.017298	126	130	100
LOC_Os01g35030	0.017064	0.0103515	0.0107248	68	43	62
LOC_Os01g35040	0.348808	0.464372	0.303062	1390	1929	1752
LOC_Os01g35050	0.531493	0.471353	0.384017	2118	1958	2220
LOC_Os01g35160	0.107654	0.0878671	0.131811	429	365	762
LOC_Os01g35170	0.042409	0.0522388	0.02612	169	217	151
LOC_Os01g35184	0.128733	0.155031	0.0963501	513	644	557
LOC_Os01g35230	0.000501882	0.00216659	0.00328663	2	9	19
LOC_Os01g35240	0	0.000962927	0	0	4	0
LOC_Os01g35320	0.000752823	0.00120366	0.00017298	3	5	1
LOC_Os01g35330	0.0283563	0.952576	0.0228334	113	3957	132
LOC_Os01g35410	0.000501882	0	0	2	0	0
LOC_Os01g35440	0	0	0.000345961	0	0	2
LOC_Os01g35470	0.000250941	0	0	1	0	0
LOC_Os01g35580	0.319197	0.456909	0.303754	1272	1898	1756
LOC_Os01g35590	0.12798	0.0919596	0.137346	510	382	794
LOC_Os01g35610	0.0145546	0.0154068	0.0150493	58	64	87
LOC_Os01g35730	0	0	0.00017298	0	0	1
LOC_Os01g35789	0.21054	0.233269	0.168829	839	969	976
LOC_Os01g35800	0.000250941	0.000240732	0	1	1	0
LOC_Os01g35810	0.000250941	0.00168512	0.000864902	1	7	5
LOC_Os01g35830	0.112422	0.143958	0.0956582	448	598	553
LOC_Os01g35840	0.00476788	0.00987	0.00467047	19	41	27
LOC_Os01g35850	0.00351317	0.000722195	0.00103788	14	3	6
LOC_Os01g35860	0.00100376	0.000240732	0.000518941	4	1	3
LOC_Os01g35880	0	0.000240732	0	0	1	0
LOC_Os01g35910	0.00777917	0.00288878	0.00518941	31	12	30
LOC_Os01g35930	0.192974	0.199807	0.168656	769	830	975
LOC_Os01g35950	0	0.000962927	0.000691922	0	4	4
LOC_Os01g35960	0.000250941	0.000240732	0.00017298	1	1	1
LOC_Os01g35970	0.02133	0.0175734	0.0105518	85	73	61
LOC_Os01g35980	0.04266	0.0440539	0.0228334	170	183	132
LOC_Os01g35990	0.0248432	0.0324988	0.017817	99	135	103
LOC_Os01g36040	0.000752823	0	0	3	0	0
LOC_Os01g36060	0.00150565	0.0052961	0.00467047	6	22	27
LOC_Os01g36064	0.000250941	0.00144439	0.00103788	1	6	6
LOC_Os01g36070	0.059724	0.0866635	0.0740356	238	360	428
LOC_Os01g36080	0.0667503	0.100626	0.0992908	266	418	574
LOC_Os01g36090	0.0308657	0.0428503	0.0344231	123	178	199
LOC_Os01g36130	0.00150565	0.00216659	0.00121086	6	9	7
LOC_Os01g36220	0.0652447	0.119644	0.061754	260	497	357
LOC_Os01g36229	0.0579674	0.0483871	0.0491264	231	201	284
LOC_Os01g36240	0.0205772	0.0129995	0.0299256	82	54	173
LOC_Os01g36250	0	0.000481464	0	0	2	0
LOC_Os01g36270	0.00150565	0	0.00017298	6	0	1
LOC_Os01g36280	0.00250941	0.0045739	0.000864902	10	19	5
LOC_Os01g36294	0.00652447	0.0158883	0.0155682	26	66	90
LOC_Os01g36340	0.000501882	0	0	2	0	0
LOC_Os01g36350	0.00100376	0.00144439	0.00363259	4	6	21
LOC_Os01g36390	0.0293601	0.0356283	0.0181629	117	148	105
LOC_Os01g36400	0.00100376	0	0.000518941	4	0	3
LOC_Os01g36410	0.000501882	0	0	2	0	0
LOC_Os01g36460	0.00526976	0.00649976	0.00518941	21	27	30
LOC_Os01g36540	0.00376412	0.0060183	0.00276769	15	25	16
LOC_Os01g36550	0.00125471	0.00240732	0.00121086	5	10	7
LOC_Os01g36580	0.0235885	0.0178142	0.0219685	94	74	127
LOC_Os01g36590	0.000752823	0.000481464	0	3	2	0
LOC_Os01g36600	0.0248432	0.0274434	0.0152223	99	114	88
LOC_Os01g36610	0.00878294	0.0129995	0.00691922	35	54	40
LOC_Os01g36620	0.0130489	0.0204622	0.0141844	52	85	82
LOC_Os01g36630	0.0416562	0.0714974	0.0370178	166	297	214
LOC_Os01g36640	0.141782	0.1052	0.122124	565	437	706
LOC_Os01g36660	0.0193225	0.0187771	0.0079571	77	78	46
LOC_Os01g36670	0.600502	0.574145	0.367583	2393	2385	2125
LOC_Os01g36690	0.000752823	0.000240732	0	3	1	0
LOC_Os01g36710	0.0100376	0.0122773	0.00778412	40	51	45
LOC_Os01g36720	0.0223338	0.0334617	0.0204117	89	139	118
LOC_Os01g36740	0	0.000481464	0.00017298	0	2	1
LOC_Os01g36750	0.000250941	0	0	1	0	0
LOC_Os01g36790	0.0145546	0.0202215	0.0411693	58	84	238
LOC_Os01g36800	0.000501882	0	0.000345961	2	0	2
LOC_Os01g36820	0	0.000240732	0	0	1	0
LOC_Os01g36830	0.000752823	0.00168512	0.00207577	3	7	12
LOC_Os01g36840	0.234128	0.297545	0.229545	933	1236	1327
LOC_Os01g36850	0.0100376	0.00987	0.0107248	40	41	62
LOC_Os01g36860	0.256211	0.331247	0.285591	1021	1376	1651
LOC_Os01g36870	0.0619824	0.0794415	0.0581214	247	330	336
LOC_Os01g36880	0	0.000240732	0	0	1	0
LOC_Os01g36890	0.27478	0.434762	0.239924	1095	1806	1387
LOC_Os01g36920	0.388457	0.410688	0.280401	1548	1706	1621
LOC_Os01g36930	0.326474	0.414781	0.250303	1301	1723	1447
LOC_Os01g36940	0.0559598	0.0707752	0.0558727	223	294	323
LOC_Os01g36950	1.4941	1.69259	1.97734	5954	7031	11431
LOC_Os01g36970	0.0110414	0.0125181	0.0141844	44	52	82
LOC_Os01g37000	0.000501882	0	0.000518941	2	0	3
LOC_Os01g37040	0.025345	0.0329803	0.035807	101	137	207
LOC_Os01g37050	0.012798	0.0722195	0.0275039	51	300	159
LOC_Os01g37080	0	0	0.00017298	0	0	1
LOC_Os01g37090	0.0112923	0.0122773	0.0070922	45	51	41
LOC_Os01g37110	0.00200753	0.00481464	0.00242173	8	20	14
LOC_Os01g37120	0.108908	0.135051	0.0942743	434	561	545
LOC_Os01g37130	0.12798	0.169475	0.109497	510	704	633
LOC_Os01g37200	0.000250941	0.000722195	0.000518941	1	3	3
LOC_Os01g37210	0.0393977	0.0534425	0.0349421	157	222	202
LOC_Os01g37220	0.00250941	0.00481464	0.00657326	10	20	38
LOC_Os01g37260	0.0780427	0.0746269	0.0551808	311	310	319
LOC_Os01g37280	0.149059	0.128551	0.113648	594	534	657
LOC_Os01g37350	0.076788	0.0847376	0.0608891	306	352	352
LOC_Os01g37360	0.0353827	0.0279249	0.0235253	141	116	136
LOC_Os01g37370	0.000752823	0.000481464	0.00103788	3	2	6
LOC_Os01g37380	0.00501882	0.00649976	0.00588134	20	27	34
LOC_Os01g37390	0.00100376	0.00288878	0.00103788	4	12	6
[truncated: 32,294 more rows]
