# Supplementary material for: Reinterpretation of anthocyanins biosynthesis in developing black rice seeds through gene expression analysis
Source: PLoS One. 2023 Jun 2;18(6):e0286539. doi: 10.1371/journal.pone.0286539 (PMC10237452; doi:10.1371/journal.pone.0286539)
Supplement: S5 Table — (expression values of each gene was normalized by division of the expression values of OsUBI1 of Dongjin, Jeokjinju, or Heukseol, respectively). (XLSX) [file pone.0286539.s009.xlsx]

## Sheet: S5 Table.
S5 Table. Genes, putatively involved in the biosynthetic pathway of anthocyanins, selected from RNA-seq data of seeds of Dongjin, Jeokjinju, and Heukseol, respectively, at twenty days after heading.
(expression values of each gene was normalized by division of the expression values of OsUBI1 of Dongjin, Jeokjinju, or Heukseol, respectively.)
Gene name	Gene ID	Dongjin	Jeokjinju	Heukseol	Log2(Heukseol/Dongjin)*	Log2(Heukseol/Jeokjinju)&	Reference gene
bHLH	LOC_Os04g47059	0.000752823	0.000481464	0.296316	8.62061	9.26549	AB021080; Os04g0557500; LOC_Os04g47059 (Sakamoto et al., 2001; Oikawa et al., 2015)
	LOC_Os04g47040	0.00301129	0.0052961	0.112956	5.22924	4.41469
	LOC_Os07g11020	0.00602258	0.197159	0.0453209	2.91172	-2.12111	[Rc (red rice); DQ204735, DQ204736, DQ204737, DQ204738 (Sweeney et al., 2006)]
	LOC_Os01g09990	0.00351317	0.00577756	0.0197198	2.4888	1.77111
	LOC_Os05g11070	0.00276035	0.00385171	0.00501643	0.86181	0.381163
	LOC_Os01g50940	0.00401506	0.00433317	0.00726518	0.855578	0.745575
	LOC_Os02g47660	0.0441656	0.0686086	0.0733437	0.731749	0.0962845
	LOC_Os03g27390	0.326474	0.630717	0.535202	0.713113	-0.236911
	LOC_Os05g04740	0.0102886	0.0142032	0.0167791	0.705621	0.240452
	LOC_Os03g39432	0.00250941	0.00674049	0.00397855	0.664895	-0.760611
	LOC_Os01g51140	0.00903388	0.00914781	0.0138384	0.615264	0.597183
	LOC_Os05g01256	0.00376412	0.0052961	0.00553537	0.55637	0.0637505
	LOC_Os01g39330	0.021079	0.0178142	0.0307905	0.546677	0.789462
	LOC_Os02g48060	0.00828105	0.0281656	0.0117627	0.506329	-1.25972
	LOC_Os09g28210	0.00125471	0.00433317	0.0017298	0.463261	-1.32481
	LOC_Os01g22080	0.000250941	0.000722195	0.000345961	0.463261	-1.06178
	LOC_Os05g34760	0.117691	0.154309	0.159834	0.441566	0.0507506
	LOC_Os10g39750	0.0188206	0.0185364	0.0240443	0.353383	0.375337
	LOC_Os10g42430	0.140778	0.186808	0.173672	0.302947	-0.105187
	LOC_Os03g51580	0.0373902	0.0404429	0.0453209	0.277515	0.164288
	LOC_Os04g56500	0.0188206	0.0238325	0.0224875	0.25681	-0.0838067
	LOC_Os08g01700	0.00677541	0.00890708	0.00761114	0.167805	-0.22684
	LOC_Os01g43680	0.231619	0.45715	0.257395	0.152233	-0.828683
	LOC_Os04g23440	0.0117942	0.00842561	0.0110707	-0.0913282	0.393899
	LOC_Os06g37410	0.00175659	0.00264805	0.00138384	-0.344094	-0.936249
	LOC_Os01g14110	0.0205772	0.0238325	0.0157412	-0.386497	-0.59838
	LOC_Os02g21090	0.0130489	0.0129995	0.00985989	-0.404289	-0.398815
	LOC_Os06g10820	0.000250941	0	0.00017298	-0.536739	N.A.
	LOC_Os03g10610	0.000752823	0.00312951	0.000518941	-0.536739	-2.5923
	LOC_Os01g70310	1.0256	1.68825	0.673413	-0.606899	-1.32597
	LOC_Os06g37330	0.00928482	0.0052961	0.00605432	-0.61691	0.193034
	LOC_Os01g13460	1.27553	1.30886	0.830306	-0.619385	-0.656594
	LOC_Os07g01600	0.00301129	0.000962927	0.00190278	-0.66227	0.982614
	LOC_Os01g38610	0.0110414	0.00144439	0.00691922	-0.674243	2.26015
	LOC_Os10g35080	0.00225847	0.00144439	0.00121086	-0.899309	-0.254425
	LOC_Os02g34320	0.0353827	0.0392393	0.0167791	-1.07638	-1.22563
	LOC_Os11g32100	0.33074	0.115792	0.104653	-1.66008	-0.14592
	LOC_Os06g44320	0.00828105	0.00240732	0.00224875	-1.88069	-0.0983062
	LOC_Os09g34330	0.00200753	0.00120366	0.000518941	-1.95178	-1.21378
	LOC_Os08g39680	0.00100376	0	0.00017298	-2.53674	N.A.
	LOC_Os01g09930	0.00100376	0.000722195	0	N.A.#	N.A.
	LOC_Os03g12760	0.000250941	0	0	N.A.	N.A.
	LOC_Os03g46860	0.000250941	0	0	N.A.	N.A.
	LOC_Os04g23550	0.000501882	0.000240732	0	N.A.	N.A.
	LOC_Os12g43620	0.000501882	0.000481464	0	N.A.	N.A.
	LOC_Os05g46370	0	0.00120366	0.000864902	N.A.	-0.476818
	LOC_Os03g05380	0	0	0.000691922	N.A.	N.A.
	LOC_Os04g47080	0	0	0.000345961	N.A.	N.A.
	LOC_Os02g02820	0	0.000722195	0.00017298	N.A.	-2.06178
	LOC_Os02g12820	0	0.000240732	0.00017298	N.A.	-0.476818
	LOC_Os08g29030	0	0	0.00017298	N.A.	N.A.
	LOC_Os01g09900	0	0.000481464	0	N.A.	N.A.
	LOC_Os02g27210	0	0.000240732	0	N.A.	N.A.
	LOC_Os12g32400	0	0.000240732	0	N.A.	N.A.
MYB	LOC_Os01g49160	0.00752823	0.0154068	0.101194	3.74866	2.71547	Y15219.1 (Reddy et al., 1998; Mikami et al., 2000)
	LOC_Os07g37210	0.000250941	0.000962927	0.00103788	2.04822	0.108145
	LOC_Os01g74410	0.00803011	0.0129995	0.0326933	2.0255	1.33054
	LOC_Os08g33050	0.00451694	0.0113144	0.0157412	1.80113	0.476388
	LOC_Os06g02250	0.00250941	0.00481464	0.00726518	1.53365	0.593571
	LOC_Os01g03720	0.00803011	0.0187771	0.0224875	1.48563	0.260148
	LOC_Os11g47460	0.00451694	0.0129995	0.0112437	1.3157	-0.209338
	LOC_Os03g29614	0.0449184	0.0505537	0.107767	1.26253	1.09202
	LOC_Os05g50340	0.0228356	0.0435725	0.0522401	1.19387	0.261741
	LOC_Os05g02420	0.0286073	0.0539239	0.0610621	1.0939	0.179352
	LOC_Os12g37690	0.00476788	0.00866635	0.0100329	1.07331	0.211238
	LOC_Os06g45890	0.016813	0.0300915	0.0349421	1.05538	0.215609
	LOC_Os01g09640	0.0233375	0.0512759	0.04411	0.918455	-0.217174
	LOC_Os09g36730	0.0130489	0.0363505	0.0233524	0.839637	-0.638407
	LOC_Os01g65370	0.0158093	0.0264805	0.0281958	0.834709	0.0905506
	LOC_Os12g07640	0.0486826	0.0500722	0.0851064	0.805862	0.765257
	LOC_Os04g43680	0.0163112	0.0151661	0.0273309	0.744674	0.849683
	LOC_Os04g42950	0.0190715	0.013481	0.0318284	0.738895	1.23939
	LOC_Os06g35140	0.00301129	0.00649976	0.00501643	0.736279	-0.373724
	LOC_Os01g63460	0.0308657	0.0406837	0.0513752	0.735065	0.336622
	LOC_Os03g55590	0.0707654	0.125662	0.115724	0.709572	-0.118861
	LOC_Os11g45740	0.038394	0.0722195	0.0621	0.693713	-0.217797
	LOC_Os09g26170	0.000752823	0.000481464	0.00121086	0.685653	1.33054
	LOC_Os06g43090	0.046926	0.0488686	0.0754195	0.684551	0.626031
	LOC_Os06g45410	0.00451694	0.00698122	0.0070922	0.650888	0.0227532
	LOC_Os08g43550	0.029611	0.0885893	0.0463588	0.646707	-0.934291
	LOC_Os10g33810	0.00100376	0.000481464	0.00138384	0.463261	1.52318
	LOC_Os02g40530	0.000752823	0.00192585	0.00103788	0.463261	-0.891855
	LOC_Os06g14670	0.0346299	0.0662013	0.0467047	0.431552	-0.50329
	LOC_Os02g07770	0.00526976	0.0110737	0.0070922	0.428495	-0.642828
	LOC_Os04g45060	0.00501882	0.0125181	0.00674624	0.426735	-0.891855
	LOC_Os08g33940	0.0230866	0.0341839	0.0302716	0.39091	-0.175354
	LOC_Os11g07890	0.0200753	0.0387578	0.026293	0.38926	-0.559807
	LOC_Os01g19970	0.0160602	0.026962	0.0204117	0.345904	-0.40153
	LOC_Os07g48870	0.00953576	0.00866635	0.0121086	0.344616	0.48254
	LOC_Os05g48010	0.00326223	0.00312951	0.00397855	0.286383	0.346304
	LOC_Os12g37970	0.187704	0.318007	0.225221	0.26288	-0.497719
	LOC_Os05g10690	0.0132999	0.0231103	0.0150493	0.178284	-0.618837
	LOC_Os03g20090	0.0055207	0.00481464	0.0062273	0.173754	0.371179
	LOC_Os02g07170	0.00200753	0.00337025	0.00224875	0.1637	-0.583733
	LOC_Os01g62410	0.1867	0.2961	0.204982	0.134773	-0.530589
	LOC_Os09g36250	0.0948557	0.151661	0.102404	0.110472	-0.566573
	LOC_Os02g54520	0.0107905	0.0219066	0.0115897	0.103085	-0.918523
	LOC_Os08g33660	0.00652447	0.00890708	0.00691922	0.084749	-0.364343
	LOC_Os02g09480	0.0361355	0.0370727	0.0380557	0.0746954	0.0377553
	LOC_Os01g50110	0.0923463	0.129995	0.0935824	0.0191835	-0.474149
	LOC_Os09g23620	0.00175659	0.00288878	0.0017298	-0.0221662	-0.739852
	LOC_Os06g11780	0.00175659	0.00216659	0.0017298	-0.0221662	-0.324815
	LOC_Os01g59660	0.110414	0.140828	0.106902	-0.046636	-0.397648
	LOC_Os07g44090	0.00125471	0.00216659	0.00121086	-0.0513125	-0.839388
	LOC_Os02g41510	0.0115433	0.0216659	0.0102058	-0.177658	-1.08603
	LOC_Os08g33150	0.102635	0.0917188	0.0856253	-0.261412	-0.0991803
	LOC_Os07g43580	0.0306148	0.0341839	0.0240443	-0.348536	-0.507624
	LOC_Os09g24800	0.0180678	0.0163698	0.0141844	-0.349112	-0.206729
	LOC_Os01g09590	0.0336261	0.0298507	0.0254281	-0.403156	-0.231342
	LOC_Os06g40330	0.199749	0.178623	0.143401	-0.478136	-0.316865
	LOC_Os02g46780	0.00853199	0.0113144	0.00605432	-0.494919	-0.902124
	LOC_Os04g47890	0.000752823	0.00168512	0.000518941	-0.536739	-1.69921
	LOC_Os12g03150	0.00326223	0.00264805	0.00207577	-0.652217	-0.351287
	LOC_Os03g26130	0.00250941	0.00433317	0.00155682	-0.688742	-1.47682
	LOC_Os05g35500	0.0195734	0.0185364	0.0115897	-0.756052	-0.677515
	LOC_Os04g50770	0.0614806	0.0522388	0.0339042	-0.858667	-0.623659
	LOC_Os03g38210	0.0567127	0.0462205	0.0294067	-0.947527	-0.652389
	LOC_Os02g42870	0.00100376	0.00240732	0.000518941	-0.951777	-2.21378
	LOC_Os01g45090	0.0100376	0.0101107	0.00484345	-1.05131	-1.06178
	LOC_Os04g38740	0.0439147	0.0479056	0.0166061	-1.40299	-1.52848
	LOC_Os06g10350	0.0120452	0.00345961	0.00409244	-1.55742	0.242353
	LOC_Os04g39470	0.00476788	0.00240732	0.00138384	-1.78467	-0.798746
	LOC_Os05g46610	0.0115433	0.00746269	0.00190278	-2.60087	-1.97158
	LOC_Os01g19330	0	0.000240732	0.00017298	N.A.	-0.476818
	LOC_Os03g25550	0	0	0.000345961	N.A.	N.A.
	LOC_Os04g50680	0	0.000240732	0.000518941	N.A.	1.10814
	LOC_Os05g41166	0.000250941	0	0	N.A.	N.A.
	LOC_Os06g46560	0.000752823	0	0	N.A.	N.A.
	LOC_Os11g03440	0	0.000240732	0	N.A.	N.A.
WD40	LOC_Os02g45810	0.0328733	0.0474242	0.227469	2.79068	2.26198	AJ133743 (Walker et al., 1999)
	LOC_Os02g32430	0.11468	0.162975	0.126968	0.146847	-0.360194
PAL	LOC_Os02g41630	2.72396	4.052	4.95779	0.86399	0.291064	X81159 (Appert et al., 1994)
	LOC_Os04g43760	0.391217	0.584978	0.729632	0.899199	0.318785
	LOC_Os02g41680	0.44266	0.377468	0.473275	0.0964783	0.326325
	LOC_Os04g43800	0.00903388	0.0137217	0.0292337	1.69422	1.09117
	LOC_Os02g41650	2.32371	4.24531	5.85366	1.33291	0.46347
	LOC_Os05g35290	0.183438	0.140347	0.231794	0.33755	0.723847
	LOC_Os02g41670	0.00225847	0.0052961	0.0733437	5.02126	3.79167
	LOC_Os12g33610	0	0.000240732	0	N.A.	N.A.
C4H	LOC_Os05g25640	0.672522	0.90804	1.10673	0.718649	0.285473	Z17369 (Teutsch et al., 1993; Urban et al., 1994)
	LOC_Os02g26810	0.0120452	0.0211844	0.0543159	2.17292	1.35837
	LOC_Os02g26770	0.000752823	0.000481464	0.00155682	1.04822	1.69311
	LOC_Os01g60450	0.017064	0.00698122	0.00657326	-1.37627	-0.0868713
4CL	LOC_Os02g08100	1.00151	0.972557	0.775125	-0.369669	-0.327352	X13324 (Lozoya et al., 1988)
	LOC_Os06g44620	0.299875	0.321377	0.27106	-0.145745	-0.245652
	LOC_Os08g14760	0.00250941	0.000481464	0.00121086	-1.05131	1.33054
	LOC_Os08g34790	0.0271016	0.0315359	0.0562186	1.05267	0.834055
	LOC_Os02g46970	0.0148055	0.0308137	0.164331	3.4724	2.41497
	LOC_Os04g24530	0	0.000481464	0	N.A.	N.A.
HCT	LOC_Os04g42250	0.951066	1.03659	0.879087	-0.113541	-0.23777	AJ507825 (Hoffmann et al., 2003)
	LOC_Os02g39850	0.172898	0.179104	0.15032	-0.201887	-0.252764
CCR	LOC_Os09g25150	1.05445	1.05946	0.879433	-0.261851	-0.268685	X79566 (Lacombe et al., 1997)
	LOC_Os08g34280	0.417064	0.659846	0.563743	0.43477	-0.227091
	LOC_Os09g04050	0.0107905	0.00674049	0.00570835	-0.91861	-0.239779
	LOC_Os02g56690	0.000250941	0	0.00121086	2.27062	N.A.
	LOC_Os02g56700	0.00351317	0.00144439	0.00138384	-1.34409	-0.0617804
	LOC_Os02g56460	0.000501882	0.000240732	0.00432451	3.10712	4.16704
	LOC_Os08g17500	0.000752823	0.00144439	0.00380557	2.33773	1.39765
	LOC_Os02g56680	0	0.000481464	0.00017298	N.A.	-1.47682
	LOC_Os02g56720	0.0243413	0.0399615	0.0231794	-0.070563	-0.785768
CAD	LOC_Os02g09490	0.542535	0.53948	0.394914	-0.458175	-0.45003	AY302082 (Kim et al., 2004)
	LOC_Os09g23560	0	0.000962927	0.000691922	N.A.	-0.476818
	LOC_Os09g23530	0	0.000722195	0.000691922	N.A.	-0.0617804
	LOC_Os09g23540	0.000752823	0.0060183	0.0152223	4.33773	1.33876
	LOC_Os09g23550	0.0243413	0.0178142	0.026466	0.120736	0.571117
	LOC_Os08g16910	0.00476788	0.00337025	0.00224875	-1.08423	-0.583733
	LOC_Os04g52280	0.000752823	0.00240732	0.00276769	1.8783	0.201254
	LOC_Os10g29470	0.124216	0.173327	0.425359	1.77583	1.29519
	LOC_Os04g15920	0.0145546	0.0500722	0.0124546	-0.224795	-2.00733
	LOC_Os03g12270	0.00953576	0.0122773	0.00761114	-0.325235	-0.689812
CHS	LOC_Os11g32650	0.0740276	0.934039	5.94344	6.32709	2.66974	D10223 (Nakajima et al., 1991)
	LOC_Os07g11440	0	0.000240732	0	N.A.	N.A.
	LOC_Os10g36972	0	0.000481464	0	N.A.	N.A.
	LOC_Os07g17010	0.00401506	0.017092	0.00207577	-0.951777	-3.0416
	LOC_Os07g31770	0	0	0.00017298	N.A.	N.A.
	LOC_Os04g01354	0.00150565	0.00746269	0.00674624	2.1637	-0.145612
	LOC_Os07g31750	0	0.000240732	0	N.A.	N.A.
	LOC_Os07g34190	0.000501882	0	0.000345961	-0.536739	N.A.
	LOC_Os01g41834	0	0.000240732	0.00017298	N.A.	-0.476818
	LOC_Os11g32620	0	0.000481464	0	N.A.	N.A.
	LOC_Os11g35930	0	0.00722195	0.000864902	N.A.	-3.06178
	LOC_Os05g41645	0	0	0.00017298	N.A.	N.A.
	LOC_Os04g23940	0.000250941	0	0.00017298	-0.536739	N.A.
	LOC_Os07g34260	0.00351317	0.00240732	0.00536239	0.610102	1.15545
	LOC_Os07g22850	0.000752823	0.000722195	0.0017298	1.20023	1.26015
	LOC_Os10g34360	0.000250941	0	0	N.A.	N.A.
CHI	LOC_Os03g60509	0.163614	0.197159	0.283515	0.793133	0.524063	Y00852 (Forkmann and Kuhn, 1979; van Tunen et al., 1988; Bednar and Hadcock, 1988)
F3H	LOC_Os04g56700	0.038394	0.934521	1.98668	5.69334	1.08806	X60512 (Britsch and Grisebach 1986; Britsch et al., 1992)
F3'H	LOC_Os10g17260	0.0203262	0.175012	2.10292	6.69291	3.58687	AF155332 (Hagmann et al., 1983; Brugliera et al., 1999)
	LOC_Os10g16974	0.122208	0.0857005	0.195295	0.676312	1.18828
DFR	LOC_Os01g44260	0.000250941	1.04959	4.21207	14.0349	2.0047	D85102 (Fischer et al., 1989; Helariutta et al., 1993; Tanaka et al., 1995)
ANS	LOC_Os01g27490	0	0	1.67359	N.A.	N.A.	X55314 (Menssen et al., 1990; Nakajima et al., 2001; Reddy et al., 2007)
LAR	LOC_Os03g15360	0.00200753	0.05922	0.00657326	1.71119	-3.1714	AJ550154 (Tanner et al., 2003)
	LOC_Os01g01650	0.0130489	0.036832	0.0164331	0.332677	-1.16435
	LOC_Os12g16290	0.012798	0.0142032	0.0117627	-0.121702	-0.271998
	LOC_Os12g16410	0.063739	0.0556091	0.0671164	0.0744888	0.271346
	LOC_Os01g01660	0.645671	0.382282	0.348729	-0.888695	-0.132533
	LOC_Os12g16220	0.0353827	0.0828117	0.0840685	1.24852	0.0217299
	LOC_Os12g16240	0.280301	0.0344247	0.0230064	-3.60687	-0.581407
	LOC_Os06g28550	0.00150565	0.00144439	0.000691922	-1.1217	-1.06178
	LOC_Os06g27770	0.166625	0.252287	0.183705	0.140789	-0.457673
	LOC_Os02g47610	0.0775408	0.0864227	0.0449749	-0.785835	-0.94229
*,&: indicate Log2 transformed value of fold change (Heukseol/Dongjin or Heukseol/Jeokjinju).
#: not applicable.
